# Supplementary material for: Why Are Some Snakes More Terrifying and What Is Behind the Fear?
Source: Animals (Basel). 2025 Mar 4;15(5):731. doi: 10.3390/ani15050731 (PMC11898634; doi:10.3390/ani15050731)
Supplement: Supplementary file 1 [file animals-15-00731-s001.zip]

Archive with 1 entries (1 files):
- animals-3477148-supplementary.xls
