# Supplementary material for: Why Are Some Snakes More Terrifying and What Is Behind the Fear?
Source: Animals (Basel). 2025 Mar 4;15(5):731. doi: 10.3390/ani15050731 (PMC11898634; doi:10.3390/ani15050731)
Supplement: Supplementary file 1 [file animals-15-00731-s001.zip › animals-3477148-supplementary.xls]

## Sheet: Figure S1
	Figure S1. Results of clustering stimuli according to ranking provided by African (Somali) respondents. Cluster analysis was performed to identify groups of stimuli treated similarly by respondents. A dissimilarity matrix (1 - Pearson’s r) was extracted from the ranking dataset, and Ward’s clustering method was applied.

## Sheet: Figure S2
	Figure S2. Results of clustering stimuli according to ranking provided by European (Czech) respondents. Cluster analysis was performed to identify groups of stimuli treated similarly by respondents. A dissimilarity matrix (1 - Pearson’s r) was extracted from the ranking dataset, and Ward’s clustering method was applied.

## Sheet: TableS1
	Table S1: Full list of the experimental stimuli. Code - a number of the stimulus as used in other tables; Species – Latin name of the included snakes; Family, Subfamily – the taxonomic classification of the snake species; Group - the categorisation of the species used in Figures; Authors of the photos - the authors of the source photographs used as stimuli; Source – an URL link to the source poho…
	Code	Species	Family	Subfamily	Group	Authors of the photos	Source
	1	Bothriechis schlegelii	Viperidae	Crotalinae	Other pit viper	Geoff Gallice	https://commons.wikimedia.org/wiki/File:Flickr_-_ggallice_-_Eyelash_palm-pitviper.jpg
	2	Bothrocophias hyoprora	Viperidae	Crotalinae	Other pit viper	Dwain Holmes	https://www.inaturalist.org/photos/189298761
	3	Bothrops alternatus	Viperidae	Crotalinae	Other pit viper	Alfredo Sabaliauskas	https://www.inaturalist.org/photos/108157480
	4	Bothrops jararaca	Viperidae	Crotalinae	Other pit viper	Luciano Bernardes	https://www.inaturalist.org/photos/121407008
	5	Bothrops mattogrossensis	Viperidae	Crotalinae	Other pit viper	Luis Rivas	https://www.inaturalist.org/photos/38876688
	6	Crotalus durissus	Viperidae	Crotalinae	Rattlesnake	Leandro Avelar	https://commons.wikimedia.org/wiki/File:Crotalus_durissus.jpg
	7	Lachesis muta	Viperidae	Crotalinae	Bushmaster	cbernz	https://www.inaturalist.org/photos/76611827
	8	Porthidium nasutum	Viperidae	Crotalinae	Other pit viper	Andrew DuBois	https://www.flickr.com/photos/138578145@N04/32105510625
	9	Acanthophis antarcticus	Elapidae	Hydrophiinae	Death adders	Graham Armstrong	https://www.inaturalist.org/photos/163722425
	10	Acanthophis praelongus	Elapidae	Hydrophiinae	Death adders	Richard D Reams	https://www.inaturalist.org/photos/139348949
	11	Demansia psammophis	Elapidae	Hydrophiinae	Other Australian elapids	Mark Green	https://www.flickr.com/photos/mark_green/8683485222/
	12	Oxyuranus scutellatus	Elapidae	Hydrophiinae	Other Australian elapids	John Wombey	https://commons.wikimedia.org/wiki/File:CSIRO_ScienceImage_3625_Taipan.jpg
	13	Pseudechis australis	Elapidae	Hydrophiinae	Other Australian elapids	Scott Eipper	https://www.flickr.com/photos/scott_eipper/32933457415/
	14	Pseudonaja modesta	Elapidae	Hydrophiinae	Other Australian elapids	D. H. Fischer	https://www.inaturalist.org/photos/90037583
	15	Pseudonaja textilis	Elapidae	Hydrophiinae	Other Australian elapids	Scott Eipper	https://www.flickr.com/photos/scott_eipper/33010682290/
	16	Suta suta	Elapidae	Hydrophiinae	Other Australian elapids	D. H. Fischer	https://www.inaturalist.org/photos/168166053
	17	Boa occidentalis	Boidae	Boinae	Boas	Markéta Janovcová	by the author
	18	Corallus hortulana	Boidae	Boinae	Boas	D. H. Fischer	https://www.inaturalist.org/photos/97723283
	19	Epicrates alvaresi	Boidae	Boinae	Boas	Daniel Frynta/Olga Šimková	by the author
	20	Epicrates cenchria	Boidae	Boinae	Boas	Daniel Frynta/Olga Šimková	by the author
	21	Eunectes murinus	Boidae	Boinae	Boas	John Sullivan	https://www.inaturalist.org/photos/104200014
	22	Eunectes notaeus	Boidae	Boinae	Boas	Olga Šimková/Markéta Janovcová	by the author
	23	Morelia carinata	Pythonidae	x	Pythons	Scott Eipper	https://www.flickr.com/photos/scott_eipper/33393815585/
	24	Morelia imbricata	Pythonidae	x	Pythons	Tim Bawden	https://www.inaturalist.org/photos/96410830
	25	Atractus lehmanni	Colubridae	Dipsadinae	Colubrids	Josh Vandermeulen	https://www.inaturalist.org/photos/62360134
	26	Dendrophidion clarkii	Colubridae	Colubrinae	Colubrids	Ryne Rutherford	https://www.inaturalist.org/photos/57925551
	27	Erythrolamprus typhlus	Colubridae	Dipsadinae	Colubrids	D. H. Fischer	https://www.inaturalist.org/photos/97722911
	28	Helicops angulatus	Colubridae	Dipsadinae	Colubrids	Mario Humberto Yánez-Muñoz	https://www.inaturalist.org/photos/67133181
	29	Leptophis ahaetulla	Colubridae	Colubrinae	Colubrids	Josh Vandermeulen	https://www.inaturalist.org/photos/14104449
	30	Lygophis dilepis	Colubridae	Dipsadinae	Colubrids	Jake Scott	https://www.inaturalist.org/photos/122835116
	31	Mastigodryas melanolomus	Colubridae	Colubrinae	Colubrids	Josue Ramos Galdamez	https://www.inaturalist.org/photos/115438877
	32	Oxybelis aeneus	Colubridae	Colubrinae	Colubrids	Andrew DuBois	https://www.flickr.com/photos/138578145@N04/36880793745/

## Sheet: TableS2
	Table S2: Dataset for Somali and Czech respondents. The columns B – E contain information about respondents: ID (a unique code), Nationality (Somali/Czech), Age and Gender (man/woman). The columns F-AK show complete data for ranking pictures according to fear. These are row data, i.e. low number means high level of fear.
	ID	Nationality	Age	Gender	Bothriechis schlegelii	Bothrocophias hyoprora	Bothrops alternatus	Bothrops jararaca	Bothrops mattogrossensis	Crotalus durissus	Lachesis muta	Porthidium nasutum	Acanthophis antarcticus	Acanthophis praelongus	Demansia psammophis	Oxyuranus scutellatus	Pseudechis australis	Pseudonaja modesta	Pseudonaja textilis	Suta suta	Boa constrictor occidentalis	Corallus hortulana	Epicrates alvaresi	Epicrates cenchria	Eunectes murinus	Eunectes notaeus	Morelia carinata	Morelia imbricata	Atractus lehmanni	Dendrophidion clarkii	Erythrolamprus typhlus	Helicops angulatus	Leptophis ahaetulla	Lygophis dilepis	Mastigodryas melanolomus	Oxybelis aeneus
	S1	Somali	24	woman	24	22	1	4	9	5	10	7	17	16	8	14	23	27	13	26	6	15	19	29	2	12	3	11	21	25	20	18	31	30	28	32
	S2	Somali	24	woman	29	21	5	11	14	1	10	24	7	13	17	22	16	27	12	25	2	20	19	28	9	4	3	8	18	26	15	6	31	30	23	32
	S3	Somali	20	woman	8	10	11	9	3	12	23	31	21	7	20	28	2	24	1	18	22	4	19	27	17	29	14	30	25	5	26	16	13	6	32	15
	S4	Somali	23	woman	24	32	3	2	15	14	5	28	21	9	18	7	17	30	4	29	27	8	1	6	25	13	12	20	22	11	19	10	16	23	26	31
	S5	Somali	23	woman	21	31	13	11	30	15	24	16	23	6	8	5	2	3	1	9	26	28	14	25	22	7	20	19	4	10	12	17	29	27	18	32
	S6	Somali	23	woman	23	25	3	6	19	2	1	12	4	11	21	20	18	27	16	28	10	14	13	22	7	9	8	17	24	29	15	5	30	32	26	31
	S7	Somali	24	woman	30	32	8	20	16	1	7	27	14	21	17	3	13	23	24	25	9	26	10	29	4	11	6	5	15	19	12	2	31	22	18	28
	S8	Somali	22	woman	27	32	3	16	25	1	2	29	17	15	9	11	23	31	6	24	10	21	18	26	4	8	13	14	12	20	7	5	30	22	28	19
	S9	Somali	18	woman	19	31	1	3	24	4	2	29	13	8	20	16	21	32	14	27	11	7	15	30	9	23	10	12	17	25	5	6	22	28	18	26
	S10	Somali	21	woman	21	26	3	4	22	1	8	25	17	13	9	12	14	24	19	28	7	16	20	27	11	15	5	18	10	29	2	6	31	30	23	32
	S11	Somali	20	woman	2	27	11	4	31	1	16	30	6	3	23	14	9	22	20	7	13	25	21	12	5	18	10	15	28	29	24	8	32	26	17	19
	S12	Somali	22	woman	3	28	17	10	15	8	25	27	4	11	21	12	26	29	13	32	5	2	19	7	23	14	1	22	18	16	24	6	31	30	20	9
	S13	Somali	22	woman	30	23	1	6	19	2	7	20	11	17	18	8	16	28	26	24	5	22	21	27	9	13	10	14	12	25	4	3	31	29	15	32
	S14	Somali	21	woman	15	30	6	9	8	2	1	23	4	11	27	5	16	21	20	22	14	24	19	28	3	10	12	13	7	25	17	18	31	26	29	32
	S15	Somali	22	woman	18	22	29	30	6	27	32	11	31	28	4	9	23	15	26	5	2	21	19	12	20	3	1	25	24	14	13	7	8	10	16	17
	S16	Somali	21	woman	8	21	15	25	22	13	30	28	17	4	1	16	24	7	3	29	26	10	31	32	6	23	27	5	11	2	12	19	9	18	14	20
	S17	Somali	22	woman	28	10	3	21	26	16	13	23	2	12	17	15	8	25	20	5	1	11	31	4	14	22	27	29	19	32	30	9	7	24	18	6
	S18	Somali	21	woman	23	30	4	8	17	3	9	27	14	5	22	16	10	28	6	21	15	19	13	26	2	11	12	7	18	25	20	1	31	29	24	32
	S19	Somali	22	woman	21	24	19	7	20	1	9	28	10	25	15	5	6	26	22	16	13	18	17	27	11	2	12	14	3	23	8	4	31	32	29	30
	S20	Somali	23	woman	20	31	6	12	15	11	24	16	27	1	2	14	9	29	30	28	7	10	8	23	21	5	26	25	4	17	13	18	32	3	19	22
	S21	Somali	19	woman	2	31	29	18	22	3	25	6	17	4	32	19	8	26	14	13	12	9	24	7	1	5	11	16	15	30	28	21	20	23	27	10
	S22	Somali	20	woman	23	26	2	10	19	1	8	22	3	9	16	14	18	29	21	25	11	20	4	24	6	13	15	7	17	28	5	12	31	30	27	32
	S23	Somali	22	woman	23	5	1	12	8	7	9	22	18	4	19	16	2	3	26	27	6	30	28	20	10	24	11	21	29	25	13	17	32	14	15	31
	S24	Somali	35	man	17	25	16	12	19	7	13	14	5	2	22	21	20	28	11	23	3	15	9	27	8	6	10	18	24	30	4	1	31	29	26	32
	S25	Somali	35	man	8	13	3	6	5	14	9	26	24	19	11	12	17	25	7	29	1	10	20	31	18	22	23	27	30	4	21	2	28	16	32	15
	S26	Somali	25	man	24	29	23	31	25	7	3	10	22	5	26	1	12	11	14	20	13	9	32	15	4	2	17	16	30	21	6	19	18	28	8	27
	S27	Somali	20	man	9	26	3	6	14	1	2	25	28	5	21	16	18	27	17	20	4	15	19	24	8	7	12	13	22	29	10	11	31	30	23	32
	S28	Somali	17	man	9	18	13	22	32	15	5	31	2	28	17	24	19	27	16	30	29	23	3	14	20	25	21	4	8	12	26	1	11	6	10	7
	S29	Somali	18	man	29	25	11	5	8	2	27	21	26	19	15	6	9	24	13	18	20	22	10	23	1	4	7	17	12	28	16	3	31	30	14	32
	S30	Somali	17	man	32	23	20	25	26	16	11	22	28	31	5	12	27	18	1	14	30	4	21	15	17	24	8	29	7	2	10	3	19	6	9	13
	S31	Somali	20	man	23	18	3	20	24	9	10	17	1	2	25	5	29	30	13	21	11	7	22	27	16	8	4	15	26	28	12	14	19	32	6	31
	S32	Somali	18	man	19	18	2	5	4	9	6	16	12	11	24	22	14	28	20	30	8	21	17	31	13	10	7	15	3	29	23	1	27	32	25	26
	S33	Somali	18	man	29	25	13	4	8	9	7	26	24	12	20	6	17	22	19	27	5	21	14	23	2	3	10	16	18	28	11	1	31	30	15	32
	S34	Somali	20	man	5	4	15	12	19	1	2	23	8	3	9	25	18	28	10	26	7	24	13	22	17	14	16	21	20	30	11	6	27	31	29	32
	S35	Somali	20	man	32	1	24	21	12	25	10	8	2	7	13	26	3	15	5	4	18	19	9	30	29	17	23	28	20	6	11	16	31	27	22	14
	S36	Somali	22	man	22	21	1	5	18	10	11	20	7	8	29	13	23	24	17	25	2	19	16	28	14	9	3	4	15	27	12	6	32	31	26	30
	S37	Somali	20	man	18	16	4	13	20	2	3	25	1	14	22	24	7	30	21	15	8	23	5	27	12	11	19	10	29	31	9	6	28	32	17	26
	S38	Somali	22	man	2	13	7	3	8	1	9	26	6	5	20	24	22	30	12	29	4	21	16	25	17	14	10	18	28	19	15	11	23	31	27	32
	S39	Somali	23	man	21	22	7	5	13	4	15	11	6	3	23	16	19	28	26	27	1	20	2	18	14	10	9	12	24	29	17	8	30	32	25	31
	S40	Somali	22	man	18	25	2	8	15	1	11	29	5	9	22	20	28	27	16	23	4	17	14	19	6	10	12	7	24	26	13	3	31	32	21	30
	S41	Somali	19	man	25	13	31	30	11	24	19	10	27	17	7	28	5	3	22	2	26	14	20	6	32	18	29	16	23	9	15	21	4	8	12	1
	S42	Somali	18	man	1	6	8	16	32	2	10	26	3	25	22	19	31	23	13	30	9	27	28	11	4	24	29	21	18	17	14	12	5	15	20	7
	S43	Somali	20	man	7	5	4	15	21	11	14	24	22	6	19	9	18	28	3	27	1	8	20	23	17	2	12	16	26	29	13	10	30	31	25	32
	S44	Somali	20	man	3	25	5	2	24	7	32	14	6	12	23	1	18	22	9	11	10	27	21	29	13	15	19	16	17	30	8	4	26	20	31	28
	S45	Somali	18	man	17	11	3	6	19	4	5	23	7	12	20	18	21	26	24	27	8	15	16	28	2	13	1	10	22	29	14	9	32	31	25	30
	S46	Somali	19	man	13	18	3	12	15	6	1	16	5	2	23	22	27	24	25	26	11	21	14	19	4	8	9	17	20	29	10	7	31	30	28	32
	S47	Somali	20	man	1	6	11	17	18	3	9	15	10	4	28	19	20	21	16	31	12	14	13	27	8	24	2	23	25	30	22	7	5	29	32	26
	S48	Somali	20	man	2	23	7	9	17	1	4	24	5	12	20	25	15	28	10	26	8	11	18	22	13	14	3	16	19	29	21	6	31	30	27	32
	S49	Somali	20	man	31	32	19	15	7	13	23	26	30	12	14	5	8	17	4	2	22	24	11	28	27	29	21	25	18	1	20	10	6	16	3	9
	S50	Somali	21	man	15	14	32	29	12	30	28	26	22	27	7	9	6	8	17	10	31	16	19	4	21	23	18	20	13	3	24	25	5	2	11	1
	S51	Somali	19	man	27	23	2	8	15	1	4	20	13	10	25	18	16	21	24	28	5	19	14	26	7	6	11	9	17	29	12	3	32	30	22	31
	S52	Somali	20	man	24	25	11	12	13	1	5	22	9	10	3	16	27	23	18	28	20	8	19	29	4	15	21	7	26	30	17	6	31	14	2	32
	S53	Somali	20	man	16	14	4	3	13	2	1	25	12	8	27	26	19	28	21	20	5	18	17	22	11	7	10	9	24	30	15	6	32	29	23	31
	S54	Somali	19	man	3	8	6	21	17	1	16	2	9	7	22	10	11	23	25	24	14	20	15	19	12	26	5	28	13	29	18	4	31	30	27	32
	S55	Somali	22	man	16	20	2	24	13	15	32	22	5	12	8	10	1	19	17	26	27	18	14	11	21	28	3	29	31	23	4	6	30	25	9	7
	S56	Somali	22	man	4	28	1	2	21	11	3	26	9	5	18	16	17	24	19	29	14	22	7	25	8	12	6	15	20	30	13	10	32	27	23	31
	S57	Somali	21	man	30	22	8	1	15	6	5	17	23	10	13	14	19	18	16	25	4	21	12	32	11	2	9	7	20	31	26	3	29	28	24	27
	S58	Somali	22	man	7	21	5	10	23	1	3	18	8	6	28	15	17	29	24	25	2	20	16	26	12	13	14	9	19	27	11	4	32	30	22	31
	S59	Somali	20	man	23	31	4	11	15	1	7	6	5	2	13	21	8	28	25	30	3	27	22	17	9	18	26	20	24	10	14	12	16	19	32	29
	S60	Somali	20	man	1	31	8	7	3	2	4	18	19	5	24	12	21	26	16	25	9	11	27	17	23	14	6	13	10	28	20	15	30	29	22	32
	S61	Somali	22	man	7	5	30	32	29	28	18	2	26	27	13	6	1	3	11	24	21	22	8	16	25	10	31	12	17	14	4	19	15	23	20	9
	S62	Somali	20	man	19	16	22	3	23	12	13	30	18	8	9	1	11	25	2	15	10	21	31	6	4	24	14	27	26	17	20	32	5	28	7	29
	S63	Somali	21	man	28	11	5	20	18	12	1	19	10	6	23	25	16	30	17	24	14	26	7	9	2	15	3	22	21	13	8	4	32	31	29	27
	S64	Somali	20	man	21	24	5	9	23	1	8	20	17	4	28	7	27	18	12	22	14	6	16	25	2	15	11	10	26	29	13	3	30	31	19	32
	S65	Somali	21	man	26	24	2	6	25	3	9	28	20	14	22	8	4	23	7	18	13	15	17	27	10	16	5	19	11	29	12	1	31	30	21	32
	S66	Somali	21	man	1	13	11	18	20	4	2	9	3	5	22	10	17	26	16	24	14	25	19	27	6	21	7	23	8	29	12	15	30	31	28	32
	S67	Somali	21	man	28	20	7	14	17	2	10	27	5	6	22	13	24	23	15	26	4	19	18	21	12	9	8	3	16	29	11	1	30	31	25	32
	S68	Somali	22	man	1	12	10	17	24	14	4	30	5	26	6	11	16	23	28	31	18	3	27	32	13	20	19	7	8	29	21	2	15	9	25	22
	S69	Somali	21	man	25	24	4	6	13	3	11	10	27	15	23	17	9	20	7	26	8	21	14	19	5	2	1	12	18	29	16	28	31	30	22	32
	S70	Somali	21	man	29	18	3	7	27	1	4	23	28	15	16	9	11	12	10	22	8	14	21	31	25	20	13	5	17	32	6	2	26	19	30	24
	S71	Somali	22	man	20	21	12	15	27	4	13	16	5	2	26	7	24	22	8	17	3	19	25	18	1	9	6	14	10	28	23	11	30	31	29	32
	S72	Somali	24	man	6	20	2	29	32	1	13	21	10	17	23	16	22	15	31	12	25	30	28	11	8	26	5	9	7	19	24	18	4	14	27	3
	S73	Somali	22	man	22	28	1	31	26	2	7	23	24	30	10	21	19	13	29	12	4	25	27	14	32	5	3	20	17	9	16	15	6	11	18	8
	S74	Somali	21	man	19	23	2	8	17	1	6	20	7	4	22	16	10	27	18	28	12	21	11	24	3	14	13	15	25	29	9	5	31	30	26	32
	S75	Somali	24	man	6	13	3	16	28	19	12	30	2	17	26	14	22	9	4	10	31	7	27	11	1	24	23	5	25	20	21	15	18	29	8	32
	S76	Somali	23	man	14	19	1	6	15	3	7	16	5	4	25	18	9	24	12	26	8	17	22	27	13	11	2	23	21	30	20	10	31	29	28	32
	S77	Somali	24	man	1	17	10	14	32	25	23	24	19	31	28	18	22	9	11	15	5	6	21	29	26	20	27	2	12	30	16	4	3	7	13	8
	S78	Somali	22	man	7	28	1	17	30	14	6	27	2	9	8	11	3	29	15	25	13	22	10	19	12	26	24	4	18	20	16	5	23	31	32	21
	S79	Somali	25	man	23	22	2	4	26	1	3	18	5	8	25	19	16	27	13	20	10	21	17	28	9	14	12	11	15	29	6	7	31	30	24	32
	S80	Somali	24	man	3	22	6	30	9	4	20	17	2	27	23	16	7	25	14	12	1	18	28	8	10	11	13	21	31	29	5	24	26	19	15	32
	S81	Somali	23	man	10	24	8	5	15	1	13	17	2	12	21	20	25	29	11	28	6	18	14	27	7	4	3	16	19	26	23	9	31	30	22	32
	S82	Somali	22	man	21	17	5	10	16	2	23	19	18	12	6	8	9	27	11	24	1	13	20	14	26	3	4	7	25	30	28	22	29	32	31	15
	S83	Somali	25	man	19	18	8	15	9	30	32	25	31	14	3	29	13	10	7	23	21	2	27	24	12	4	5	20	11	6	28	26	17	16	22	1
	S84	Somali	23	man	13	26	5	15	19	1	2	27	12	6	20	22	7	4	14	28	8	21	24	23	11	10	17	9	18	29	16	3	31	30	25	32
	S85	Somali	22	man	6	31	15	18	28	4	23	26	24	17	3	21	11	14	10	32	5	12	29	20	2	8	1	16	27	19	7	13	25	30	9	22
	S86	Somali	21	man	14	27	2	3	9	4	8	23	1	12	25	17	13	31	16	21	11	19	18	26	5	7	6	15	22	28	10	20	29	32	24	30
	S87	Somali	24	man	1	24	7	8	27	3	2	15	10	11	9	6	22	29	21	26	16	5	23	28	4	17	14	18	19	30	20	12	13	31	25	32
	S88	Somali	23	man	26	17	29	14	28	6	10	11	2	22	13	4	3	24	30	12	19	7	9	32	20	18	5	15	31	23	1	16	25	8	27	21
	S89	Somali	23	man	2	13	9	12	23	4	6	25	10	11	1	22	5	29	21	28	3	19	20	24	8	15	18	17	16	30	14	7	32	31	27	26
	S90	Somali	20	man	17	9	1	5	16	2	4	25	15	24	19	7	20	27	13	28	10	21	11	26	12	14	8	23	18	30	6	3	31	29	22	32
	S91	Somali	21	man	8	19	5	13	16	1	3	24	18	12	22	9	4	27	14	26	6	21	10	20	2	11	7	17	25	29	23	15	30	31	28	32
	S92	Somali	22	man	17	14	15	11	30	1	12	5	10	18	28	9	4	32	20	16	13	3	23	31	6	8	7	19	2	22	21	25	27	26	29	24
	S93	Somali	24	man	10	17	5	7	20	1	2	23	8	4	19	14	18	28	24	29	3	22	21	26	12	11	9	13	15	27	16	6	30	31	25	32
	S94	Somali	24	man	2	22	6	17	23	1	8	11	7	12	16	9	25	27	21	26	5	18	24	20	13	10	4	15	19	29	14	3	31	30	28	32
	S95	Somali	21	man	5	31	14	13	20	4	2	24	32	19	15	16	9	27	17	28	11	6	23	30	7	10	1	21	12	8	18	3	26	29	22	25
	S96	Somali	29	man	10	29	2	8	28	1	6	26	9	15	30	11	32	24	31	27	18	23	17	25	3	5	12	14	19	21	13	4	22	16	20	7
	S97	Somali	22	man	18	26	7	17	9	1	6	25	13	5	10	2	3	12	22	19	20	21	27	29	15	11	23	28	8	24	4	16	32	31	14	30
	S98	Somali	24	man	21	23	6	11	24	1	3	18	13	5	17	15	16	25	12	26	9	14	19	29	10	7	8	22	20	28	4	2	30	31	27	32
	S99	Somali	21	man	1	17	27	26	7	11	6	2	4	13	19	20	10	22	21	12	32	3	24	5	30	18	25	29	9	28	23	15	8	31	14	16
	S100	Somali	22	man	20	7	31	2	6	12	10	9	8	26	23	19	24	15	13	14	11	16	17	27	22	21	3	18	1	5	25	30	28	4	29	32
	S101	Somali	22	man	24	20	29	3	18	2	32	14	30	23	4	19	13	22	27	12	31	7	17	9	8	6	26	10	5	28	11	1	21	16	15	25
	S102	Somali	21	man	2	11	31	32	12	23	19	20	21	9	14	15	17	1	25	8	29	13	28	16	24	18	30	27	10	6	26	22	5	3	4	7
	S103	Somali	23	man	21	10	17	22	18	8	30	12	11	19	2	1	32	14	27	7	26	3	28	29	20	6	31	16	13	9	4	23	25	24	5	15
	S104	Somali	24	man	12	27	4	5	9	1	6	13	7	3	19	17	15	14	21	24	16	10	22	30	18	20	23	2	25	8	29	11	26	31	28	32
	S105	Somali	21	man	9	18	6	12	16	1	2	13	20	15	30	3	27	26	21	24	11	14	17	23	5	10	7	8	4	29	25	19	31	32	22	28
	S106	Somali	22	man	18	7	3	8	13	1	4	15	2	10	26	20	23	25	21	27	9	22	16	28	14	6	5	11	19	29	17	12	30	31	24	32
	S107	Somali	25	man	11	31	5	14	22	4	7	30	32	24	3	1	9	15	26	27	28	23	17	29	2	6	25	10	20	8	19	21	18	13	12	16
	S108	Somali	23	man	27	25	11	12	13	2	4	19	5	1	29	16	14	22	17	23	7	20	18	24	8	15	9	10	21	26	3	6	32	30	28	31
	S109	Somali	23	man	3	18	7	12	8	6	11	4	1	16	26	21	19	29	17	25	5	14	15	28	20	13	2	9	24	27	22	10	31	30	23	32
	S110	Somali	22	man	27	23	8	21	6	17	16	28	19	31	26	4	30	22	9	5	7	20	11	14	2	3	24	15	18	32	10	12	25	1	29	13
	S111	Somali	21	man	19	22	24	4	30	3	23	18	13	11	9	26	15	28	27	14	17	6	5	12	16	10	2	1	25	8	20	7	29	31	21	32
	S112	Somali	20	man	4	16	3	14	5	2	6	13	1	12	29	22	24	25	20	28	8	11	9	21	10	18	15	17	23	26	19	7	31	30	27	32
	S113	Somali	20	man	31	30	28	6	18	5	7	27	32	29	13	19	3	16	24	17	26	10	21	9	8	23	20	22	14	11	25	4	15	2	12	1
	S114	Somali	23	man	10	16	5	12	15	3	4	26	7	11	22	25	31	32	27	30	8	19	23	28	9	24	17	13	29	21	14	6	2	18	20	1
	S115	Somali	22	man	1	2	3	5	16	4	8	9	6	14	24	15	7	31	10	26	18	21	11	17	19	23	22	20	27	28	13	12	30	25	29	32
	S116	Somali	22	man	2	14	9	15	12	11	3	7	4	31	19	28	30	21	13	26	6	16	32	22	1	8	5	17	24	29	25	10	27	23	20	18
	S117	Somali	21	man	15	27	1	6	19	2	3	21	7	4	23	12	20	24	11	28	17	16	18	22	10	8	14	13	25	29	9	5	31	30	26	32
	S118	Somali	22	man	14	25	1	7	27	3	8	17	6	10	26	22	18	29	19	23	2	20	15	16	13	4	5	11	28	30	9	12	31	24	21	32
	S119	Somali	21	man	11	26	23	22	14	7	18	24	30	25	4	13	20	8	1	12	5	17	16	21	10	3	2	31	15	27	9	19	29	28	6	32
	S120	Somali	21	man	3	25	8	10	24	6	1	18	2	5	26	13	15	30	19	27	14	20	12	21	17	7	4	16	23	29	11	9	31	28	22	32
	S121	Somali	19	man	4	12	2	8	6	3	10	26	9	7	19	22	15	28	24	20	1	16	11	23	18	14	5	17	27	29	25	13	30	31	21	32
	S122	Somali	23	man	25	23	4	12	3	2	7	8	1	5	26	24	22	29	13	27	9	16	21	14	17	10	11	18	19	28	15	6	31	32	20	30
	S123	Somali	22	man	22	27	1	12	19	3	7	17	9	16	24	26	21	25	23	10	4	14	13	20	15	6	5	18	11	31	8	2	32	29	30	28
	S124	Somali	21	man	29	27	5	13	9	3	16	23	28	14	12	1	25	26	21	22	10	20	18	30	4	7	6	11	15	19	2	8	32	24	17	31
	S125	Somali	22	man	5	26	2	13	22	4	10	20	6	9	16	23	8	25	11	32	12	18	21	27	1	15	14	19	17	30	3	7	29	31	24	28
	S126	Somali	24	man	12	18	7	10	16	1	4	9	6	2	28	25	23	27	21	30	8	20	22	24	5	15	13	11	17	29	14	3	31	32	26	19
	S127	Somali	22	man	1	3	2	8	10	5	4	11	9	6	23	20	12	26	13	22	14	21	16	27	25	24	17	15	18	31	19	7	28	30	29	32
	S128	Somali	19	man	14	26	5	17	8	2	4	23	6	11	22	9	20	24	21	28	1	13	12	7	18	19	3	10	16	29	25	15	32	30	27	31
	S129	Somali	24	man	30	27	5	9	14	7	1	19	2	6	13	17	11	22	15	26	8	24	20	21	18	12	3	16	23	25	10	4	29	31	28	32
	S130	Somali	20	man	1	25	7	19	22	2	9	21	17	8	14	10	23	24	20	28	6	16	12	27	13	5	15	4	18	30	3	11	32	31	26	29
	S131	Somali	20	man	2	16	1	10	25	8	9	22	13	3	27	11	15	26	18	28	21	20	14	24	23	12	4	7	19	30	6	5	29	31	17	32
	S132	Somali	22	man	2	8	1	17	6	3	5	9	7	10	15	27	29	26	28	11	4	12	16	24	23	13	22	19	25	31	18	20	30	32	21	14
	S133	Somali	20	man	32	30	2	13	16	1	3	22	8	7	24	5	12	25	15	23	6	21	9	14	4	11	19	20	17	27	10	18	28	29	26	31
	S134	Somali	22	man	15	12	7	8	1	3	2	13	4	5	22	20	21	24	27	25	17	10	19	16	11	18	9	14	26	28	29	6	31	32	23	30
	S135	Somali	24	man	20	17	8	3	11	7	1	19	2	4	24	22	21	28	10	27	12	16	18	26	13	9	6	15	25	30	14	5	31	29	23	32
	S136	Somali	20	man	2	10	22	17	18	6	14	12	21	20	31	28	26	8	29	32	3	23	7	9	16	19	1	11	15	13	30	4	25	27	24	5
	S137	Somali	20	man	25	28	4	5	15	1	7	27	22	3	20	13	10	26	19	21	6	17	9	23	8	11	2	16	24	29	18	12	30	31	14	32
	S138	Somali	21	man	12	23	3	11	21	1	6	20	7	9	17	14	15	26	13	28	10	25	29	27	2	4	19	18	16	22	8	5	32	30	24	31
	S139	Somali	20	man	31	24	19	23	10	27	20	29	32	30	1	2	3	7	15	12	28	18	16	8	14	17	26	25	9	5	13	22	11	4	6	21
	S140	Somali	20	man	27	17	5	13	16	3	1	22	6	11	21	10	19	26	15	32	2	25	9	24	4	14	7	12	18	23	20	8	28	31	30	29
	S141	Somali	22	man	5	18	30	26	10	25	28	17	11	31	14	20	15	7	19	6	29	16	23	8	13	21	22	27	12	3	32	24	9	1	4	2
	S142	Somali	20	man	26	20	2	3	16	1	9	32	17	10	12	11	13	25	24	30	15	19	14	22	27	23	21	18	28	29	4	8	6	7	31	5
	S143	Somali	24	man	25	23	3	4	22	1	8	17	24	9	21	26	19	29	16	27	2	15	13	20	7	10	11	14	12	28	6	5	32	30	18	31
	S144	Somali	23	man	23	31	13	20	5	1	10	16	26	2	3	27	11	25	8	29	4	19	28	21	22	12	9	7	17	24	6	15	18	14	30	32
	S145	Somali	23	man	1	26	22	18	21	9	17	2	31	3	14	15	19	25	27	29	11	16	20	7	8	13	10	6	4	30	5	28	12	24	23	32
	S146	Somali	22	man	15	17	1	5	27	2	10	24	11	6	18	20	7	28	13	23	8	14	21	25	12	16	3	19	26	29	4	9	31	30	22	32
	S147	Somali	23	man	5	13	2	19	16	1	9	27	26	18	29	17	22	28	23	15	3	12	14	25	7	6	4	8	10	30	20	21	32	31	24	11
	S148	Somali	22	man	23	25	10	1	9	4	7	18	14	8	26	11	17	15	21	27	5	12	20	24	19	3	16	13	28	29	6	2	30	31	22	32
	S149	Somali	26	man	27	11	2	4	30	1	10	7	18	22	31	29	13	21	19	6	17	15	32	8	5	3	9	20	23	12	25	24	14	16	28	26
	S150	Somali	23	man	19	29	4	28	14	30	21	25	32	13	2	3	10	9	7	5	24	23	18	16	15	22	20	31	6	8	1	27	17	11	12	26
	S151	Somali	24	man	15	16	1	9	11	7	5	14	8	6	20	25	26	28	18	29	2	21	23	22	17	12	3	13	24	31	10	4	32	30	27	19
	S152	Somali	24	man	4	22	1	8	13	7	3	26	10	25	14	15	16	17	20	30	23	28	24	12	2	5	19	29	6	31	9	11	18	32	27	21
	S153	Somali	25	man	26	31	3	15	19	17	11	24	2	23	27	21	5	20	25	16	9	13	4	6	14	10	22	7	12	32	8	1	30	28	18	29
	S154	Somali	23	man	12	26	6	14	22	1	3	30	9	10	24	7	15	29	23	17	18	13	21	25	4	20	8	19	2	28	5	27	32	31	16	11
	S155	Somali	23	man	3	2	15	18	11	1	19	5	6	12	26	27	23	29	21	7	10	14	4	20	24	17	16	25	22	28	9	13	31	30	8	32
	S156	Somali	21	man	1	2	13	17	25	8	4	21	16	14	5	23	20	22	10	28	12	26	18	6	3	11	15	7	24	32	19	9	30	29	27	31
	S157	Somali	23	man	1	20	6	8	11	3	10	22	2	4	24	15	23	26	19	27	9	21	17	25	14	12	5	13	18	31	16	7	30	29	28	32
	S158	Somali	23	man	7	23	4	12	9	3	6	18	20	28	32	13	16	30	15	17	11	29	27	21	1	5	24	14	2	26	8	22	31	25	19	10
	S159	Somali	25	man	29	28	2	12	10	1	13	20	14	16	6	5	21	26	4	27	15	19	22	25	8	7	17	18	11	24	3	9	31	30	23	32
	S160	Somali	24	man	25	17	5	7	4	1	8	27	11	20	24	23	21	31	18	14	2	22	26	28	3	19	9	6	13	32	12	10	30	15	16	29
	S161	Somali	22	man	31	32	8	24	30	10	3	12	7	9	29	23	18	16	6	4	21	26	13	2	17	27	14	1	5	22	15	11	19	20	25	28
	S162	Somali	22	man	27	23	9	32	11	13	10	16	21	30	31	5	2	29	3	22	14	7	28	4	15	24	18	6	8	20	12	1	25	19	26	17
	S163	Somali	25	man	1	2	9	5	12	6	7	4	8	3	20	15	26	22	25	17	19	13	10	24	23	21	14	11	18	31	27	16	30	29	28	32
	S164	Somali	24	man	14	31	2	15	11	1	8	27	18	5	12	3	17	28	16	25	26	20	7	32	4	9	22	13	21	29	6	10	23	19	30	24
	S165	Somali	23	man	23	18	6	3	13	11	2	25	4	8	29	21	5	26	30	15	10	19	28	17	12	7	22	14	16	24	9	1	32	31	20	27
	S166	Somali	25	man	17	20	6	4	26	2	13	22	18	5	16	9	19	27	11	30	10	23	24	28	1	7	14	8	3	29	15	12	21	31	25	32
	S167	Somali	25	man	13	18	3	2	9	8	1	17	5	7	23	22	16	28	14	29	6	19	21	30	15	10	11	12	25	24	20	4	26	27	32	31
	S168	Somali	22	man	10	7	31	1	3	20	30	9	28	17	32	6	21	25	15	5	22	8	14	27	2	16	29	11	4	23	26	24	12	18	19	13
	S169	Somali	22	man	9	26	10	20	30	3	6	14	17	2	16	7	18	11	23	27	29	25	28	24	1	19	22	5	13	12	8	4	32	21	15	31
	S170	Somali	24	man	22	26	32	9	24	7	15	31	2	8	1	21	14	13	4	10	5	19	12	25	20	18	6	17	23	27	3	16	29	28	11	30
	S171	Somali	24	man	29	25	1	2	14	5	4	21	9	23	26	16	15	28	6	27	13	24	8	20	3	7	19	12	17	22	10	11	31	30	18	32
	S172	Somali	24	man	20	26	2	9	24	13	10	19	12	4	5	6	21	31	25	28	16	14	11	32	8	22	15	23	18	30	17	1	29	3	27	7
	S173	Somali	22	man	18	13	1	4	22	6	5	21	3	9	24	19	8	27	11	25	14	16	20	30	15	12	17	10	26	29	7	2	31	28	23	32
	S174	Somali	23	man	26	25	1	5	30	2	7	19	10	9	18	27	16	17	29	32	4	8	14	24	11	3	6	28	13	23	20	15	31	12	22	21
	S175	Somali	19	man	20	23	15	13	21	1	4	24	11	8	28	14	18	22	3	27	12	2	16	26	9	19	6	7	17	30	10	5	32	31	25	29
	S176	Somali	22	man	31	29	1	23	6	32	26	27	28	4	12	19	10	14	16	25	2	13	18	9	8	11	22	7	15	17	5	3	20	21	24	30
	S177	Somali	20	man	30	10	2	11	25	5	16	21	3	13	26	14	18	28	23	29	1	24	17	27	9	7	12	19	8	32	15	4	6	22	20	31
	S178	Somali	22	man	18	7	2	21	4	9	19	16	12	10	24	6	17	30	8	29	20	31	14	23	22	3	15	13	1	27	5	11	26	25	28	32
	S179	Somali	19	man	3	23	12	11	10	1	8	24	4	13	16	19	18	26	7	25	15	22	21	28	14	17	9	6	20	30	5	2	31	29	27	32
	S180	Somali	23	man	27	29	5	8	17	7	6	19	3	4	18	13	16	20	24	21	11	26	2	22	10	12	9	14	28	23	15	1	30	32	25	31
	S181	Somali	22	man	19	15	3	2	10	8	6	14	9	1	30	23	21	20	18	26	11	27	12	25	17	4	13	28	16	22	5	7	32	24	29	31
	S182	Somali	21	man	11	32	6	10	19	7	1	23	2	4	21	13	22	30	12	20	15	26	24	28	8	18	14	9	16	29	3	5	31	27	25	17
	S183	Somali	25	man	25	21	5	3	22	1	8	18	15	13	27	9	14	28	12	30	7	17	20	23	6	11	16	10	19	24	2	4	31	29	26	32
	S184	Somali	22	man	27	24	5	11	4	6	8	21	20	7	25	1	19	26	22	29	15	18	17	9	2	13	12	3	10	28	14	16	31	30	23	32
	S185	Somali	25	man	15	23	2	9	11	1	3	17	13	4	24	21	18	27	22	26	10	19	12	28	5	6	8	20	16	25	14	7	32	30	29	31
	S186	Somali	23	man	1	9	22	8	12	6	30	2	3	10	23	19	27	4	29	16	7	26	14	11	17	31	25	15	24	5	18	13	28	32	20	21
	S187	Somali	23	man	6	1	28	9	13	23	22	32	21	30	10	17	19	7	12	2	25	16	8	14	24	26	29	27	15	3	31	20	11	4	18	5
	S188	Somali	21	man	18	25	12	3	10	1	13	21	15	16	24	11	19	27	14	26	4	20	23	22	2	9	6	7	17	30	5	8	32	31	28	29
	S189	Somali	19	man	29	24	2	7	12	1	5	21	18	20	23	19	22	28	10	27	4	25	16	26	13	3	11	15	14	30	8	6	32	31	17	9
	S190	Somali	20	man	19	5	1	2	29	3	4	26	6	10	15	16	12	18	20	28	11	17	22	24	8	13	14	21	23	31	9	7	30	25	27	32
	S191	Somali	18	man	24	25	5	9	21	1	4	14	2	7	23	15	22	27	20	26	3	17	13	28	11	6	16	12	18	19	8	10	31	30	29	32
	S192	Somali	20	man	12	16	4	7	13	3	2	15	1	5	26	24	20	27	14	28	8	21	19	23	10	11	9	18	22	30	17	6	31	29	25	32
	S193	Somali	22	man	12	3	11	14	29	16	2	23	1	7	22	18	17	30	10	25	26	31	13	27	4	8	19	20	32	9	6	5	24	21	15	28
	S194	Somali	22	man	21	7	29	32	18	16	24	31	11	25	13	20	22	6	23	9	12	15	30	14	19	26	27	8	10	2	17	28	1	3	5	4
	S195	Somali	20	man	2	20	4	6	10	1	3	12	16	7	28	22	18	27	23	29	14	21	19	24	11	9	5	13	15	25	17	8	30	31	26	32
	S196	Somali	19	man	22	15	11	9	20	2	3	6	1	10	5	19	23	24	18	29	7	13	14	25	17	21	8	12	26	28	16	4	30	32	27	31
	S197	Somali	23	man	25	20	4	9	23	1	17	21	18	3	14	26	11	22	7	28	12	19	13	24	8	10	6	15	29	30	2	5	31	32	16	27
	S198	Somali	20	man	2	16	3	14	19	5	9	18	8	1	25	22	24	21	11	23	20	10	4	28	17	15	12	13	27	29	7	6	32	30	26	31
	S199	Somali	20	man	20	16	9	10	18	8	6	17	2	5	23	22	13	29	15	26	3	19	21	25	7	4	1	12	30	24	14	11	32	28	27	31
	S200	Somali	20	man	32	11	23	21	20	24	17	27	13	28	8	1	14	4	18	29	22	30	10	5	31	15	16	25	12	3	9	26	6	7	19	2
	S201	Somali	21	man	2	19	6	10	13	1	5	3	8	9	25	16	22	23	20	27	7	15	21	26	17	14	12	4	24	29	18	11	31	30	28	32
	S202	Somali	20	man	14	19	4	3	7	1	2	21	8	9	24	27	18	26	13	23	11	20	16	28	17	10	6	15	22	29	12	5	31	30	25	32
	S203	Somali	21	man	12	23	1	8	20	3	5	24	10	14	27	6	21	25	19	26	4	18	15	22	2	11	16	13	17	29	7	9	31	30	28	32
	S204	Somali	19	man	27	28	3	11	26	7	10	24	8	2	19	17	15	20	1	21	14	6	13	25	4	18	12	9	22	30	5	16	31	29	23	32
	S205	Somali	25	man	22	18	10	12	15	9	7	1	17	13	25	5	23	30	32	4	24	19	27	6	3	11	14	26	16	20	31	8	29	21	2	28
	S206	Somali	22	man	13	20	1	5	19	2	4	21	16	3	23	22	14	27	18	28	8	12	17	26	9	10	11	15	24	29	7	6	31	30	25	32
	S207	Somali	19	man	8	28	4	23	22	2	1	14	27	9	21	12	5	16	15	29	6	11	19	13	3	17	10	20	18	31	7	25	30	32	24	26
	S208	Somali	20	man	1	21	9	5	20	8	14	18	19	16	27	12	26	29	13	24	11	2	22	25	7	17	15	10	23	30	31	6	3	32	28	4
	S209	Somali	21	man	1	8	4	19	15	2	3	21	22	30	11	29	6	20	12	27	18	17	14	23	7	9	13	10	24	28	16	5	26	31	25	32
	S210	Somali	23	man	5	26	19	20	15	1	9	6	2	7	22	29	21	24	16	27	11	28	18	31	3	4	12	10	25	23	17	8	30	32	14	13
	S211	Somali	20	man	1	5	8	3	9	10	2	7	4	6	22	14	20	13	12	18	25	17	29	30	31	15	23	16	19	26	24	11	28	32	21	27
	S212	Somali	21	man	30	25	12	4	22	14	13	23	9	8	20	10	2	29	21	26	6	15	18	19	5	3	17	24	11	27	16	1	31	28	7	32
	S213	Somali	23	man	5	11	27	13	9	1	3	19	2	4	21	29	20	23	24	7	17	25	15	18	12	22	14	16	8	31	26	10	6	30	28	32
	S214	Somali	22	man	8	19	5	13	16	1	3	24	18	12	22	9	4	27	14	26	6	21	10	20	2	11	7	17	25	29	23	15	30	31	28	32
	S215	Somali	25	man	2	29	6	8	15	9	12	16	3	13	24	17	26	23	25	21	1	4	19	22	7	14	5	11	18	28	27	10	31	30	20	32
	S216	Somali	21	man	15	27	1	14	16	2	13	19	5	6	22	30	32	28	25	31	7	17	23	29	21	24	18	3	20	10	26	8	11	12	9	4
	C217	Czech	20	woman	20	32	11	9	30	17	24	21	19	18	16	14	4	27	6	15	10	7	12	8	1	2	5	3	31	26	29	23	28	25	13	22
	C218	Czech	18	woman	6	11	10	14	20	15	22	30	1	5	29	19	25	13	23	28	18	21	24	31	2	16	12	26	8	17	7	9	32	4	27	3
	C219	Czech	18	woman	2	7	1	9	13	3	15	23	17	4	20	27	26	19	10	18	11	5	6	28	14	12	24	21	25	31	22	8	29	32	16	30
	C220	Czech	18	woman	29	22	9	12	17	7	10	14	15	21	30	26	11	18	28	25	2	16	4	3	1	6	8	5	31	23	24	13	32	27	19	20
	C221	Czech	18	woman	1	16	14	22	7	4	3	21	13	12	28	32	23	24	29	26	8	20	11	9	6	10	5	2	19	25	17	15	18	30	27	31
	C222	Czech	18	woman	30	29	3	11	17	6	27	24	31	7	28	18	21	19	22	20	2	26	23	14	10	4	12	5	15	25	16	13	9	8	1	32
	C223	Czech	18	woman	10	18	25	32	31	1	24	16	13	26	21	23	29	8	11	28	20	22	27	4	7	30	17	6	15	9	5	19	2	12	14	3
	C224	Czech	18	woman	12	13	4	7	20	10	3	15	18	19	28	31	27	25	29	30	8	17	16	2	9	5	6	1	21	22	24	14	11	32	26	23
	C225	Czech	19	woman	8	25	2	18	20	1	10	5	13	24	30	19	15	29	27	16	26	22	3	12	9	11	21	6	17	31	23	28	32	4	14	7
	C226	Czech	17	woman	21	15	22	16	32	10	6	9	8	26	13	25	19	24	31	30	23	27	14	2	5	4	28	3	7	18	11	29	12	20	17	1
	C227	Czech	17	woman	21	19	29	5	28	24	10	13	18	20	25	2	27	6	26	22	8	32	12	11	31	30	4	14	16	23	9	15	3	1	7	17
	C228	Czech	17	woman	3	14	13	11	12	5	6	7	4	9	1	8	19	15	10	18	27	23	20	24	26	25	21	22	17	29	2	28	30	31	16	32
	C229	Czech	18	woman	10	16	21	11	17	7	1	3	15	12	23	32	30	22	28	31	6	13	19	18	4	8	2	5	27	26	20	14	24	25	29	9
	C230	Czech	18	woman	4	15	11	10	2	1	9	6	7	17	29	23	28	26	21	24	3	8	18	19	16	14	5	12	22	25	30	13	32	31	20	27
	C231	Czech	18	woman	32	9	7	5	11	3	4	8	24	12	13	2	23	20	1	16	29	15	18	21	30	28	31	10	19	25	6	17	27	26	22	14
	C232	Czech	17	woman	21	20	14	32	18	1	16	3	6	15	26	11	28	23	29	9	5	13	12	19	10	4	2	7	8	25	22	31	27	30	24	17
	C233	Czech	17	woman	12	2	8	13	18	7	11	3	10	20	26	29	22	32	21	30	6	16	19	14	5	17	1	4	23	24	25	15	28	31	27	9
	C234	Czech	17	woman	9	16	18	15	20	3	17	14	19	23	7	1	6	4	2	11	24	27	26	31	22	21	29	25	5	10	12	8	28	30	13	32
	C235	Czech	18	woman	5	10	7	12	32	6	1	19	3	14	31	30	9	2	15	11	28	20	18	8	23	13	29	22	4	21	27	16	26	25	17	24
	C236	Czech	18	woman	2	12	4	14	21	1	9	15	10	11	28	17	26	27	16	25	7	19	6	22	20	8	3	13	18	23	29	5	30	32	24	31
	C237	Czech	17	woman	7	4	14	19	21	3	6	29	11	23	25	13	32	31	24	28	2	30	20	17	5	8	10	12	22	16	26	9	15	18	27	1
	C238	Czech	18	woman	32	25	17	3	4	19	9	15	14	16	27	12	21	29	13	23	5	18	8	20	2	1	7	6	10	26	24	11	31	30	22	28
	C239	Czech	17	woman	31	28	18	27	17	12	9	29	32	21	10	11	19	2	16	6	24	20	25	30	26	22	14	15	23	1	7	13	8	5	4	3
	C240	Czech	17	woman	30	11	19	26	14	15	16	17	18	10	8	22	5	6	20	1	23	12	3	28	24	2	13	4	25	27	7	29	32	21	9	31
	C241	Czech	17	woman	17	18	11	12	23	5	6	4	3	14	28	20	8	2	25	26	22	24	7	1	21	15	13	10	16	31	19	32	27	9	29	30
	C242	Czech	18	woman	1	17	5	16	12	7	2	29	10	4	26	31	21	20	28	27	6	23	30	11	3	9	14	8	19	22	15	13	24	32	18	25
	C243	Czech	18	woman	27	19	10	8	16	1	2	15	13	14	32	20	17	26	21	22	9	18	12	3	6	4	11	7	24	29	25	5	30	28	23	31
	C244	Czech	18	woman	29	11	14	15	10	1	12	13	2	9	30	20	17	23	27	19	4	32	24	8	5	16	3	25	22	21	26	7	18	31	6	28
	C245	Czech	18	woman	10	18	14	15	6	17	13	1	31	11	23	26	30	20	25	29	9	7	4	2	5	8	3	12	19	28	24	16	21	22	27	32
	C246	Czech	17	woman	7	8	12	18	21	6	2	4	1	13	27	30	29	9	31	23	14	16	19	11	17	15	10	5	25	20	28	26	24	32	22	3
	C247	Czech	30	woman	1	5	19	10	6	2	3	4	8	17	30	29	21	14	26	12	32	9	24	15	25	31	28	7	11	16	22	20	27	13	18	23
	C248	Czech	18	woman	17	19	7	4	13	12	8	15	18	10	24	21	20	27	26	28	3	2	14	6	5	16	1	11	25	29	22	9	30	31	23	32
	C249	Czech	19	woman	5	25	29	27	22	3	30	15	13	24	11	26	4	9	12	7	32	18	28	2	21	31	17	19	10	8	14	23	1	20	16	6
	C250	Czech	18	woman	32	2	15	10	7	1	16	5	17	19	23	30	21	31	18	27	13	14	9	22	12	8	3	6	20	24	11	4	29	28	25	26
	C251	Czech	18	woman	18	17	9	1	10	4	11	12	19	16	24	26	22	25	7	29	3	14	13	21	6	15	2	8	27	23	5	20	31	30	28	32
	C252	Czech	18	woman	3	19	13	9	10	1	2	15	7	4	24	30	23	28	20	21	12	11	18	6	5	8	16	17	26	29	25	14	31	32	22	27
	C253	Czech	18	woman	2	25	20	30	28	15	10	19	26	29	8	16	14	22	21	11	23	31	17	9	5	13	27	4	6	7	12	32	18	3	24	1
	C254	Czech	18	woman	3	18	7	10	15	4	9	6	2	13	28	26	23	25	24	27	8	14	19	20	5	11	16	1	21	30	12	17	29	31	22	32
	C255	Czech	18	woman	30	22	10	13	18	32	24	19	25	16	8	31	23	20	17	21	7	15	12	2	3	6	1	14	5	26	4	11	29	27	9	28
	C256	Czech	20	woman	5	23	26	27	32	17	25	19	16	22	10	4	6	12	3	18	29	15	31	24	13	14	21	30	11	8	20	28	1	7	9	2
	C257	Czech	19	woman	1	16	7	17	9	2	3	18	13	14	29	19	26	28	22	30	4	20	10	12	6	5	8	11	24	21	23	15	31	27	25	32
	C258	Czech	18	woman	7	15	8	13	4	2	5	14	1	16	28	25	19	23	22	26	3	24	17	18	10	9	11	6	20	29	21	12	30	32	27	31
	C259	Czech	18	woman	31	28	6	12	23	30	27	26	32	14	22	16	15	17	18	11	4	10	9	7	3	5	8	29	20	24	19	13	1	2	21	25
	C260	Czech	19	woman	2	8	11	12	6	13	7	10	15	14	25	24	23	20	26	27	3	9	21	17	18	4	1	5	22	28	32	16	29	30	19	31
	C261	Czech	19	woman	29	11	13	18	16	6	10	8	9	23	7	26	24	30	25	22	15	5	27	17	12	14	20	3	31	4	32	19	28	2	21	1
	C262	Czech	18	woman	7	11	9	10	8	14	2	5	4	15	26	1	21	25	23	24	12	18	17	3	19	16	20	6	22	28	27	13	31	30	32	29
	C263	Czech	18	woman	16	17	4	8	11	1	3	12	2	7	29	25	23	27	21	32	9	15	20	24	13	10	5	6	19	26	22	14	30	31	28	18
	C264	Czech	19	woman	1	14	24	18	20	19	2	6	12	15	9	8	10	27	5	11	32	16	22	17	31	25	26	21	4	29	13	23	3	28	7	30
	C265	Czech	21	woman	24	16	15	5	19	1	14	6	9	13	23	27	21	28	20	30	4	8	17	2	7	11	3	10	29	26	22	12	25	32	31	18
	C266	Czech	22	woman	2	25	13	23	20	1	5	32	31	12	9	10	8	18	26	22	3	11	27	4	21	30	15	24	17	19	28	14	6	29	7	16
	C267	Czech	22	woman	2	4	11	5	14	1	3	10	7	6	13	9	17	20	8	19	31	16	24	22	30	32	29	15	23	27	21	12	26	28	18	25
	C268	Czech	21	woman	21	18	4	11	3	2	10	14	5	12	27	20	23	19	22	26	1	8	16	17	15	7	6	9	29	25	28	13	31	30	24	32
	C269	Czech	22	woman	13	20	7	8	16	2	6	12	10	14	31	21	24	25	17	26	3	23	11	15	1	4	18	5	27	30	19	9	32	29	22	28
	C270	Czech	21	woman	16	21	4	3	8	7	15	9	13	22	29	17	26	20	30	27	6	12	11	10	1	14	5	2	24	28	32	19	31	18	25	23
	C271	Czech	21	woman	1	12	10	6	5	2	7	3	4	8	31	9	16	18	14	19	24	22	26	25	23	13	29	21	15	30	17	11	20	28	27	32
	C272	Czech	23	woman	4	15	2	7	9	5	3	18	1	11	20	21	22	25	28	29	8	17	16	13	19	6	10	14	23	30	32	12	27	26	24	31
	C273	Czech	20	woman	10	15	5	4	9	1	3	7	2	17	28	6	16	14	12	21	22	25	30	26	18	20	23	19	11	24	13	8	32	27	29	31
	C274	Czech	21	woman	1	4	7	6	18	17	3	5	8	12	31	30	26	23	20	27	10	22	16	2	11	13	15	14	21	24	32	9	19	29	25	28
	C275	Czech	23	woman	31	28	4	14	20	7	13	26	24	21	27	10	22	23	15	18	1	19	9	17	3	2	5	6	11	16	25	8	29	30	12	32
	C276	Czech	21	woman	17	16	5	6	11	1	25	12	13	8	18	21	32	23	7	9	29	20	19	31	28	14	4	24	26	2	15	27	22	10	3	30
	C277	Czech	21	woman	8	11	6	1	10	3	4	13	2	5	29	25	12	21	16	31	22	26	17	15	24	23	14	9	18	30	19	7	27	32	20	28
	C278	Czech	22	woman	13	15	12	25	5	1	10	9	4	17	16	23	29	3	26	21	32	8	22	14	20	27	28	7	18	6	11	24	31	2	19	30
	C279	Czech	21	woman	16	17	2	12	13	4	10	14	15	7	31	24	21	23	30	28	1	19	5	11	3	8	6	9	22	27	25	18	26	20	29	32
	C280	Czech	23	woman	2	8	24	5	13	1	6	4	3	11	17	21	26	14	23	31	18	12	19	7	22	29	28	9	25	16	20	15	30	32	27	10
	C281	Czech	21	woman	4	24	13	3	15	1	9	16	23	11	5	7	21	29	2	26	10	25	14	19	17	20	18	6	27	30	22	12	8	31	28	32
	C282	Czech	21	woman	21	28	29	23	10	20	24	18	30	19	3	12	11	15	7	13	31	14	8	2	6	27	22	26	17	4	9	25	1	5	16	32
	C283	Czech	22	woman	1	12	11	7	10	5	9	21	2	14	16	17	19	28	18	32	27	13	29	31	15	22	8	3	24	20	25	26	4	23	30	6
	C284	Czech	23	woman	7	9	12	17	5	1	8	3	4	6	16	2	14	27	10	15	20	21	19	18	22	25	29	23	24	28	13	11	32	30	26	31
	C285	Czech	20	woman	23	20	4	10	8	1	7	11	14	22	28	29	30	19	27	31	3	18	13	5	2	9	12	6	26	21	16	17	15	24	32	25
	C286	Czech	21	woman	9	14	31	6	24	1	12	13	29	5	16	22	19	10	32	30	4	25	8	7	15	26	2	3	18	20	11	23	17	21	28	27
	C287	Czech	22	woman	23	27	26	25	2	1	19	4	24	14	16	32	20	7	30	17	6	15	22	3	12	21	8	18	11	10	29	28	31	9	5	13
	C288	Czech	20	woman	1	6	13	5	14	3	4	9	7	8	22	29	27	26	28	25	11	10	18	20	15	16	2	17	32	23	30	12	21	24	19	31
	C289	Czech	23	woman	28	21	1	6	15	8	7	26	18	17	24	14	13	27	12	25	2	16	11	20	3	4	5	9	19	29	23	10	30	31	22	32
	C290	Czech	22	woman	16	11	2	7	8	3	1	12	13	24	27	28	25	20	23	26	9	19	15	17	10	5	6	4	22	30	18	14	32	31	21	29
	C291	Czech	22	woman	1	8	16	18	11	5	13	7	15	14	4	30	22	21	6	23	27	24	12	28	9	17	10	26	29	19	3	25	2	32	20	31
	C292	Czech	21	woman	2	11	15	14	20	6	1	10	9	16	30	19	26	24	29	31	13	21	17	4	8	5	7	3	18	32	27	12	23	22	25	28
	C293	Czech	21	woman	3	15	6	17	21	1	2	14	4	8	32	28	24	31	10	27	7	19	11	13	25	18	20	5	30	29	26	9	12	22	23	16
	C294	Czech	22	woman	19	12	15	9	17	4	6	1	10	8	32	25	22	26	20	29	3	11	16	18	13	7	2	5	24	28	23	21	31	30	27	14
	C295	Czech	21	woman	1	3	11	28	29	15	27	2	6	5	26	32	22	16	20	19	23	4	8	7	13	10	12	9	14	25	31	30	21	18	24	17
	C296	Czech	22	woman	18	21	2	9	16	1	12	14	17	15	20	6	19	28	24	26	4	11	13	8	3	5	7	22	25	29	23	10	30	31	27	32
	C297	Czech	23	woman	1	10	11	4	5	3	7	9	2	13	24	25	23	29	22	28	12	8	19	18	17	16	6	14	20	31	26	15	32	30	27	21
	C298	Czech	21	woman	19	17	6	5	14	2	1	18	13	12	28	25	22	20	26	29	9	16	8	15	3	11	7	4	23	27	21	10	31	32	24	30
	C299	Czech	21	woman	4	21	15	29	28	7	11	6	5	10	26	32	16	19	27	17	13	20	9	2	12	24	25	1	8	31	14	30	3	23	18	22
	C300	Czech	22	woman	14	18	4	7	12	2	1	21	15	11	29	24	19	26	16	25	9	20	13	22	5	8	10	3	23	27	17	6	32	30	28	31
	C301	Czech	22	woman	12	3	16	6	9	2	11	4	1	5	29	28	22	20	21	26	17	18	10	13	8	14	15	7	23	31	24	19	32	30	27	25
	C302	Czech	22	woman	29	16	1	10	11	3	4	21	14	12	22	20	23	26	25	31	2	19	9	17	5	6	8	7	15	24	28	13	32	27	18	30
	C303	Czech	21	woman	2	17	5	13	16	3	4	19	1	12	24	26	21	11	20	30	8	18	14	10	6	23	7	25	9	15	27	31	22	32	28	29
	C304	Czech	21	woman	1	2	9	3	16	10	6	4	7	8	30	13	23	27	14	24	19	17	20	22	11	12	18	21	25	26	15	5	31	29	28	32
	C305	Czech	22	woman	11	10	28	32	25	30	9	22	5	24	12	15	19	14	17	18	27	26	23	4	3	29	1	6	16	7	13	31	20	8	21	2
	C306	Czech	21	woman	22	11	9	12	24	8	1	10	21	16	27	2	25	19	29	31	6	17	13	4	15	7	3	5	20	26	23	14	32	30	28	18
	C307	Czech	22	woman	11	18	12	24	21	5	4	2	17	7	9	27	30	1	28	22	13	19	16	8	10	14	25	20	3	31	6	23	32	26	29	15
	C308	Czech	22	woman	24	17	6	9	11	1	5	13	15	18	29	27	25	22	23	26	3	12	14	16	7	8	2	4	20	32	19	10	31	30	21	28
	C309	Czech	21	woman	2	14	30	26	24	8	17	10	3	22	29	12	18	11	32	21	16	9	20	4	13	27	19	15	6	7	23	25	31	5	28	1
	C310	Czech	23	woman	8	9	7	6	5	2	1	4	3	18	22	23	20	26	24	25	10	12	16	17	15	14	13	11	32	27	21	19	30	31	28	29
	C311	Czech	21	woman	17	24	10	9	12	6	13	7	2	29	22	16	20	27	21	32	4	18	14	5	11	8	1	3	30	31	15	25	26	28	23	19
	C312	Czech	23	woman	32	27	9	18	16	3	8	12	5	11	25	19	15	20	17	23	6	4	10	13	7	14	2	1	31	22	29	24	28	30	21	26
	C313	Czech	23	woman	19	18	6	3	17	2	1	8	5	9	28	24	22	23	20	25	7	16	14	12	4	10	15	13	26	30	21	11	31	32	27	29
	C314	Czech	22	woman	4	21	9	19	10	1	7	5	6	8	28	24	3	26	2	23	11	20	14	13	16	17	15	12	22	31	25	18	27	29	30	32
	C315	Czech	26	woman	2	3	20	9	7	5	10	4	6	19	22	16	23	11	25	24	31	8	30	13	12	29	28	21	26	14	18	27	1	32	17	15
	C316	Czech	24	woman	16	3	20	19	10	5	8	7	1	4	29	30	23	13	24	32	15	14	22	21	12	11	9	17	27	26	25	18	6	28	31	2
	C317	Czech	20	woman	23	17	4	12	11	1	8	20	14	13	28	19	25	24	15	26	3	16	10	27	7	2	6	9	18	30	32	5	31	29	22	21
	C318	Czech	21	woman	4	12	13	16	14	1	3	5	2	19	30	32	25	20	28	26	7	17	18	6	11	10	8	9	27	21	31	15	23	24	29	22
	C319	Czech	22	woman	17	19	2	9	15	3	8	5	16	11	30	20	26	22	24	27	1	13	18	10	7	12	4	6	23	29	21	14	31	32	28	25
	C320	Czech	20	woman	9	22	25	24	23	14	15	21	17	20	1	2	6	13	4	11	32	19	27	18	30	29	31	26	12	8	3	28	10	7	5	16
	C321	Czech	22	woman	8	6	11	5	10	1	3	4	2	7	24	12	15	23	14	22	13	28	18	29	21	20	17	16	19	30	27	9	32	31	25	26
	C322	Czech	21	woman	19	20	8	2	21	3	9	4	16	13	25	15	23	28	27	29	7	14	12	11	6	17	1	18	22	30	24	5	32	31	26	10
	C323	Czech	20	woman	3	17	13	8	15	12	2	4	7	6	29	1	26	24	27	28	18	10	16	5	20	19	14	11	22	25	21	9	31	30	23	32
	C324	Czech	23	woman	13	17	3	7	15	2	1	5	6	4	23	26	21	29	22	30	8	12	16	14	20	11	10	18	25	27	19	9	31	32	24	28
	C325	Czech	23	woman	4	22	11	19	17	1	13	7	2	8	20	28	23	30	27	31	15	25	24	10	12	5	18	6	26	32	9	16	3	14	29	21
	C326	Czech	22	woman	11	5	26	1	3	8	14	15	16	17	2	19	28	21	31	29	13	4	18	10	24	25	9	6	27	22	20	7	12	30	32	23
	C327	Czech	21	woman	11	12	6	5	8	1	2	15	13	14	23	31	20	27	24	25	4	10	19	16	17	7	3	9	28	30	22	18	32	29	26	21
	C328	Czech	23	woman	30	26	15	17	12	3	1	14	19	10	2	7	24	23	25	6	11	27	13	31	16	21	8	20	22	28	5	18	32	4	9	29
	C329	Czech	20	woman	22	15	5	7	17	8	21	16	11	12	13	23	29	25	30	32	2	20	3	14	1	6	4	10	26	24	27	9	19	31	28	18
	C330	Czech	20	woman	1	5	11	7	4	10	2	15	9	14	20	23	27	29	28	22	13	26	21	8	17	12	6	3	30	25	19	16	24	32	18	31
	C331	Czech	22	woman	10	17	6	7	18	2	3	12	19	13	28	29	26	25	22	30	1	21	20	16	5	8	4	15	23	31	14	11	9	32	27	24
	C332	Czech	22	woman	1	6	8	14	21	2	12	5	3	19	32	22	25	4	23	26	9	20	13	17	15	11	7	10	16	31	24	18	28	29	27	30
	C333	Czech	22	woman	3	31	16	10	8	17	12	6	7	9	30	4	26	22	27	29	19	14	20	1	13	15	2	5	28	24	18	11	23	21	25	32
	C334	Czech	22	woman	27	16	3	13	15	2	10	14	7	8	26	20	22	23	18	30	1	19	11	17	6	9	5	4	25	29	21	12	31	28	24	32
	C335	Czech	23	woman	11	10	6	7	4	1	3	5	2	8	20	16	14	18	13	17	29	32	27	26	30	28	31	25	12	22	15	9	24	21	19	23
	C336	Czech	21	woman	3	18	7	12	4	2	6	16	9	14	31	24	22	30	21	25	11	20	15	1	8	13	10	5	19	28	23	17	29	26	32	27
	C337	Czech	22	woman	11	23	4	15	29	14	8	1	12	30	27	25	22	7	24	26	5	6	3	21	9	18	16	2	19	10	28	31	32	17	20	13
	C338	Czech	22	woman	9	20	11	12	13	1	10	15	23	21	31	16	19	26	17	22	2	18	7	8	3	6	4	5	24	28	14	25	29	30	27	32
	C339	Czech	22	woman	3	18	2	4	10	8	1	20	13	7	25	22	23	28	19	26	5	11	21	17	15	6	16	12	24	29	14	9	32	31	27	30
	C340	Czech	20	woman	22	23	11	14	21	2	7	18	20	5	17	1	6	16	4	27	10	13	25	19	26	12	3	9	24	28	8	15	31	30	29	32
	C341	Czech	21	woman	4	10	18	17	11	13	14	9	6	19	28	32	27	22	30	29	2	12	16	1	5	15	3	7	24	26	31	8	20	21	23	25
	C342	Czech	22	woman	3	11	9	10	4	1	5	6	7	14	27	29	26	24	28	32	15	13	12	17	21	16	8	2	31	23	22	18	19	25	30	20
	C343	Czech	21	woman	7	26	24	13	11	3	17	15	14	30	2	1	9	16	5	25	18	29	22	8	10	23	21	6	12	28	4	19	31	27	20	32
	C344	Czech	22	woman	21	16	4	10	13	3	6	11	1	19	28	30	26	25	27	31	17	18	12	2	14	7	15	5	8	23	22	9	32	24	29	20
	C345	Czech	21	woman	11	28	5	7	17	2	6	13	3	14	23	19	18	20	16	25	4	12	27	9	10	21	1	8	22	31	24	15	30	29	26	32
	C346	Czech	20	woman	1	15	26	19	17	24	27	8	25	11	22	21	29	13	30	20	16	9	23	3	5	31	10	14	28	12	7	32	2	6	18	4
	C347	Czech	22	woman	23	12	7	4	5	2	6	10	3	11	21	9	8	16	1	15	32	30	22	25	18	19	31	28	14	24	13	17	26	27	20	29
	C348	Czech	23	woman	12	15	7	11	8	4	5	14	10	9	32	1	3	31	2	26	21	19	20	24	17	6	18	16	23	25	22	13	30	28	27	29
	C349	Czech	22	woman	29	27	3	5	8	2	9	18	20	19	15	12	24	30	14	28	4	17	10	23	7	13	1	11	21	26	22	16	32	31	25	6
	C350	Czech	20	woman	3	7	5	4	13	10	11	2	1	6	30	20	22	28	23	25	18	15	16	12	17	19	8	9	24	32	27	21	26	31	29	14
	C351	Czech	25	woman	1	2	8	13	9	7	3	10	6	11	30	31	32	23	26	29	14	4	18	17	19	15	16	12	28	24	27	20	21	25	22	5
	C352	Czech	22	woman	25	14	10	11	17	8	9	15	13	18	32	19	22	23	21	26	1	12	7	5	2	4	3	6	20	24	27	16	28	31	30	29
	C353	Czech	17	man	6	22	14	10	21	3	1	15	8	25	30	29	27	32	26	24	13	23	16	5	9	19	2	4	7	31	20	12	17	18	11	28
	C354	Czech	19	man	1	2	3	10	19	4	6	8	5	22	11	25	15	12	21	16	23	17	26	7	29	28	18	20	24	30	14	31	32	9	27	13
	C355	Czech	21	man	2	9	30	23	22	26	13	20	16	7	15	3	24	32	25	21	28	6	14	4	11	31	27	8	19	12	10	29	1	5	17	18
	C356	Czech	19	man	3	24	19	11	17	27	13	5	14	10	18	2	32	25	26	8	28	20	7	6	1	4	29	30	31	21	9	12	23	15	16	22
	C357	Czech	18	man	12	30	32	24	27	29	14	6	19	26	9	10	11	4	16	7	31	23	22	3	18	21	28	20	1	2	15	25	13	17	8	5
	C358	Czech	23	man	13	12	9	16	15	20	11	6	18	17	30	7	3	23	2	24	5	27	22	14	4	19	10	8	25	26	1	21	31	28	29	32
	C359	Czech	22	man	2	1	17	15	16	12	11	4	3	5	14	28	27	30	32	29	10	23	19	24	7	6	9	18	25	31	22	8	20	26	21	13
	C360	Czech	24	man	5	10	14	12	19	4	2	8	3	9	24	23	25	28	17	27	16	7	20	22	13	15	11	1	21	29	18	6	30	32	26	31
	C361	Czech	21	man	17	21	11	8	15	12	4	3	6	9	23	30	20	32	29	27	7	14	16	2	18	24	5	1	22	25	13	10	31	28	26	19
	C362	Czech	19	man	15	17	13	11	10	3	2	6	1	12	16	9	8	25	4	22	30	18	28	14	31	27	29	5	19	26	7	21	23	24	20	32
	C363	Czech	21	man	18	11	6	4	5	1	9	7	12	17	30	25	26	28	27	29	3	22	19	14	13	15	2	8	21	31	10	16	23	32	24	20
	C364	Czech	21	man	7	15	13	3	5	2	9	18	8	14	28	23	26	4	24	25	6	16	20	11	12	21	1	19	32	30	27	17	31	10	29	22
	C365	Czech	20	man	25	24	9	7	19	1	2	22	12	21	13	3	16	30	15	20	5	23	11	17	4	6	18	10	26	29	14	8	28	31	27	32
	C366	Czech	22	man	3	2	26	18	13	5	6	9	16	14	11	4	19	8	1	24	32	12	29	27	31	28	30	10	7	21	25	17	15	23	20	22
	C367	Czech	22	man	3	11	7	9	19	6	13	15	18	5	28	22	25	27	23	29	12	17	16	21	1	8	2	4	24	30	20	14	32	10	26	31
	C368	Czech	21	man	6	5	7	8	25	1	2	10	4	23	13	16	27	17	12	26	3	21	22	29	9	20	19	15	11	18	24	14	31	30	28	32
	C369	Czech	22	man	19	21	23	8	10	4	5	12	16	25	7	2	3	15	1	14	30	11	27	24	28	29	13	17	31	18	6	20	32	22	9	26
	C370	Czech	22	man	4	16	11	14	15	1	7	8	5	21	29	23	24	28	17	30	10	25	19	3	6	18	2	9	12	32	26	20	13	31	27	22
	C371	Czech	21	man	12	13	5	3	8	4	14	10	9	11	16	2	6	17	1	18	28	25	31	32	26	29	30	27	23	20	7	15	22	21	19	24
	C372	Czech	23	man	14	5	15	8	4	11	10	16	13	12	27	20	25	26	24	23	2	19	18	17	1	7	3	6	22	28	21	9	30	31	29	32
	C373	Czech	21	man	18	11	7	8	6	1	14	13	32	24	12	4	15	5	2	22	27	16	31	29	28	30	3	26	25	19	9	10	23	21	17	20
	C374	Czech	21	man	6	13	10	9	11	2	5	7	4	8	32	1	15	25	3	27	17	12	26	23	16	18	19	20	22	29	21	14	28	31	24	30
	C375	Czech	21	man	3	8	12	10	7	6	4	2	1	9	24	5	26	28	22	27	20	19	16	13	14	18	17	15	23	32	21	11	31	30	25	29
	C376	Czech	21	man	18	10	25	3	13	2	5	9	12	11	17	1	8	28	4	16	27	14	22	21	20	26	23	24	15	31	7	6	19	30	29	32
	C377	Czech	22	man	12	14	8	9	11	5	10	13	6	7	29	3	1	4	2	30	18	21	20	19	16	15	22	17	32	28	23	31	25	27	26	24
	C378	Czech	22	man	2	29	9	16	15	1	5	11	7	10	26	22	14	25	27	28	19	17	21	3	31	20	8	4	13	24	12	18	6	30	23	32
	C379	Czech	25	man	5	26	8	21	23	6	16	22	9	15	25	32	28	3	30	29	7	17	14	10	11	13	19	12	24	31	4	18	1	20	27	2
	C380	Czech	19	man	14	11	30	7	18	1	19	32	4	5	2	27	9	29	22	13	23	6	3	25	24	28	31	10	17	15	12	16	20	21	26	8
	C381	Czech	21	man	25	24	3	14	11	4	15	20	10	16	26	5	9	27	6	13	1	23	18	8	2	7	21	17	19	29	12	22	30	32	28	31
	C382	Czech	23	man	12	7	6	3	11	1	2	8	4	5	26	17	15	28	19	25	14	24	21	22	13	20	23	10	18	31	16	9	30	29	27	32
	C383	Czech	21	man	15	20	10	8	19	7	1	12	11	14	21	22	26	28	17	27	6	9	18	13	2	3	4	5	25	31	23	16	29	32	24	30

## Sheet: TableS3
	Table S3: Extracted morphological and colour characteristics.Columns D-K for morphological characteristics (measured on the visual stimulus – photo), body dimensions (columns D-J) measured in millimeters, Area and Perimeter measured in pixels. Columns M-Z for colour characteristics, columns M-V indicate the percentage of colour represented, column W indicates the complexity of the snake pattern, …
	Code	Species	Total length	Head length	Head width	Neck width	Body width	Tail width	Eye diameter	Area	Perimetr	White	Black	Gray	Red	Orange	Yellow	Green	Blue	Purple	Pink	Pattern	Hue	Saturation	Lightness
	1	Bothriechis schlegelii	45.88	3	1.76	1.12	1.47	0.6	0.31	605135	12464.189	0	1.22078916505	0.0370378141716	0.00236605975186	6.04777789813	92.689477121	0.00253618921471	0	0.0000157527280417	0	0.203079068448	45.8234604015	0.743218103051	0.506987376729
	2	Bothrocophias hyoprora	28.86	3.22	1.51	0.97	1.82	0.5	0.26	439282	12503.522	0.123573602345	2.69754974107	0.460845792109	0.0713244987734	81.9208131067	14.6735538869	0.0523393721655	0	0	0	0.338553554774	35.4959853418	0.557948690118	0.436793029906
	3	Bothrops alternatus	48.2	2.89	1.26	0.86	2.31	0.71	0.29	804304	7790.349	0.821234690288	47.1926745099	6.93758703395	0.173442734057	33.8444320208	10.6066225963	0.0996599390405	0.320751905117	0.000599879247836	0.0029946913039	0.5633399517	36.3207352245	0.485379218272	0.243374354442
	4	Bothrops jararaca	68.84	3.14	1.82	1.13	2.54	0.55	0.31	821946	8655.865	0.489553053496	20.3592550217	7.39426257877	0.68739103861	50.1723062719	19.927220235	0.304783531573	0.663467857886	0.000586803682642	0.00117360736528	0.417561198229	36.3387870974	0.34847250117	0.34188262477
	5	Bothrops mattogrossensis	41.06	2.63	1.23	0.81	1.56	0.78	0.27	609881	16370.111	3.43998526923	4.65548519457	4.93433455673	1.43740502501	79.9096402434	5.58977394264	0	0.0126997995499	0.0144253832619	0.00625058560445	0.535291228716	30.2957247213	0.244384544775	0.455086384217
	6	Crotalus durissus	47.85	2.25	1.68	1.52	2.84	0.7	0.32	731863	7987.615	0.18849229458	29.9475933005	34.6908724813	0.157834346852	19.8722721262	15.1160672704	0.0156233876952	0.010583334185	0	0.000661458386563	0.534636489138	38.3574149258	0.265042619842	0.299882725895
	7	Lachesis muta	57.91	3.08	1.69	1.34	2.53	0.73	0.23	746161	8470.02	0.244799697683	51.2913839415	0.0755395568043	6.16915583003	42.0348608638	0.184260110162	0	0	0	0	0.350372186427	22.7179665465	0.486394094931	0.211487025401
	8	Porthidium nasutum	35.23	2.72	1.74	1.03	1.66	0.4	0.25	554969	14329.241	0.320382785133	3.02715256334	0.000506203713361	15.9607423732	80.6748171127	0.0163989619087	0	0	0	0	0.403476754732	18.0624557072	0.364403485952	0.497067464698
	9	Acanthophis antarcticus	32.69	2.14	1.83	0.89	2.97	0.72	0.15	684259	10907.545	0.44457938351	0.702975102361	0.00146762356091	34.7696439064	64.0746453796	0.00522374487783	0	0	0	0.00146485967473	0.3854706616	17.4261793652	0.353498254716	0.462552571147
	10	Acanthophis praelongus	43.94	3.33	1.81	1.21	2.13	0.93	0.31	860569	13174.462	5.10720651483	0.174760237519	0.0108876080521	0.8650284069	91.632199911	2.20987979348	0	0	0	0.0000375282515989	0.383472768507	29.0253939465	0.498867036537	0.550361716291
	11	Demansia psammophis	73.17	2.03	1	0.87	1.35	0.61	0.35	675851	15844.782	0.0713853916522	4.2927891629	67.467240034	2.40269982451	15.3687776835	5.66960740218	0.112850053504	4.61230471188	0.00151717050724	0.000828565443066	0.254007609995	32.7507595912	0.0869986821229	0.444033038869
	12	Oxyuranus scutellatus	54.84	1.44	0.79	0.69	1.49	0.75	0.17	694630	14890.328	0.694175260534	51.8554708481	11.0042511316	6.40063882117	26.8016329168	1.62994655686	0.0161779242929	1.17644618881	0.191269618732	0.229990733133	0.4352086905	22.7395060601	0.339617654942	0.225086526676
	13	Pseudechis australis	52.79	1.81	1.11	1.04	1.85	0.71	0.27	747258	11231.698	4.66804043529	2.67432581346	1.6794457131	35.6663734829	53.5982107371	1.66462175629	0	0.00783712989346	0.0111026006824	0.0300423312583	0.404170548565	19.3244678839	0.465428701673	0.490325879552
	14	Pseudonaja modesta	45.11	1.57	0.92	0.79	1.25	0.59	0.32	564493	15552.62	0.132308585789	2.7012408389	1.00119586478	3.27797305087	92.2539000628	0.629767664843	0.0000233371995294	0.000886813582117	0.000130021540235	0.00257375971953	0.312301969502	24.4345988046	0.390350897082	0.431791709376
	15	Pseudonaja textilis	56.6	1.94	0.88	0.96	1.6	0.6	0.29	674857	11612.568	2.4905102919	3.48725741724	1.36869956702	0.365216884382	75.0651835386	17.2214948346	0.00163746630955	0	0	0	0.402699047961	35.4258558198	0.440412954609	0.503109070169
	16	Suta suta	42.31	1.99	0.97	0.8	1.53	0.43	0.3	538310	16557.995	0.77419185689	4.41482154935	0.0271219400837	0.611367525759	94.1128407771	0.0543994680088	0.000880560974279	0.00262844140443	0.0000430349348332	0.00170484549531	0.324276253027	25.3519128377	0.664335794333	0.35837488775
	17	Boa occidentalis	34.05	1.95	1.14	0.88	1.97	0.59	0.16	544936	9013.603	0.0000345172413448	53.1760435572	3.18609670371	0.243363810101	12.8569026665	30.4973392557	0.00898828964618	0.0202719758418	0.00590589999409	0.00505332413288	0.321448852331	42.8335576311	0.333811058639	0.190674615652
	18	Corallus hortulana	66.34	2.5	1.37	0.73	1.7	0.69	0.28	749064	16765.138	0.600893504579	1.89900027165	1.07767426472	6.38253392876	89.3920312907	0.598688643652	0.00848514187859	0.0195043426701	0.00238094357074	0.0188076678632	0.312864350398	23.6955451624	0.296924262393	0.462125031842
	19	Epicrates alvaresi	43.66	1.64	0.85	0.58	1.67	0.75	0.08	635946	12683.724	0.0767784693661	30.9129809087	0.946702614647	11.9403466822	50.5000054799	3.63997690504	0.33708156788	0.641100219207	0.469884232521	0.535142920561	0.390218997748	22.632878537	0.469698116849	0.257246155934
	20	Epicrates cenchria	40.25	1.39	0.79	0.73	1.32	0.58	0.13	479420	16641.228	1.71873631628	5.03293415782	6.185369858	52.5257977995	29.5294879047	2.33020419224	0.00289626791044	0.0382208019896	0.684398041664	1.95195465988	0.398232989688	9.88852841955	0.46168654728	0.419945512254
	21	Eunectes murinus	46.22	2.13	1.31	1.11	1.85	0.82	0.16	732026	10255.861	0.163354195779	58.5451089443	5.21061370448	0.313245318917	3.75448034251	30.6935207115	0.571370105599	0.734101851477	0.00957535430367	0.00462947113544	0.259871177142	54.0415858015	0.281364064754	0.193557287451
	22	Eunectes notaeus	42.46	1.78	1.1	1	2.05	0.69	0.19	664316	10763.792	0.291715823572	49.0774987593	3.53436861926	0.0764987346569	6.17676622836	40.2318460042	0.154585945733	0.416544311051	0.0298118385284	0.0103637353409	0.459282668085	45.2650814467	0.59268972455	0.238740315022
	23	Morelia carinata	54.12	2.33	1.84	0.99	1.85	0.99	0.34	722268	12634.371	0.589275793987	19.5614558274	1.85166120517	1.05391129584	72.9084890886	4.03235249136	0.00285429764579	0	0	0	0.551513271709	29.5540044364	0.372469199817	0.342813785512
	24	Morelia imbricata	45.05	1.82	0.93	0.74	2.17	0.59	0.15	688792	13014.454	0.675604858698	54.6380567387	20.9824566415	0.194230318669	19.4168161188	3.00695774781	0.0201782577633	1.06329026415	0.00082802544939	0.00158102845873	0.710053675214	32.9402849804	0.168074148726	0.231362507508
	25	Atractus lehmanni	39.27	2.26	1.18	1	1.56	0.92	0.17	636643	15160.831	2.01269692753	35.8549910159	9.3037310075	7.0512168013	41.6096342892	2.32939006475	0.335850271013	1.31049217356	0.103339461789	0.0886579875027	0.317290484263	21.2738152707	0.312550424846	0.264475062434
	26	Dendrophidion clarkii	58.98	1.3	0.69	0.49	1.16	0.51	0.25	512095	22518.195	0.00456160418979	16.6057817692	26.1301511778	5.71560944314	19.2462691024	30.7352756363	0.0143663052435	1.47561117252	0.0183270234195	0.054046765786	0.373079317867	36.6897678243	0.272032688434	0.291690236176
	27	Erythrolamprus typhlus	54.18	2.29	1.47	1.3	2.2	0.53	0.41	691697	10876.612	0.493059442667	3.77960383522	45.5711776158	14.6827527159	9.61231066006	0.573255612284	0.0692221287034	15.2748940135	6.49628137756	3.44744259835	0.294184076419	322.610401445	0.12156153188	0.393790172527
	28	Helicops angulatus	48.66	3.4	2.64	2.13	2.11	0.8	0.53	783889	8222.334	0.292754321442	11.7898571787	1.20506576748	0.000174756963428	23.1798000368	63.2674455083	0.238907332086	0.0259950983099	0	0	0.296730853365	43.8557073102	0.434873577709	0.321955407396
	29	Leptophis ahaetulla	61.22	1.92	0.7	0.43	0.85	0.44	0.29	467647	20412.202	0.0116778915533	2.35893409378	0.00172665967967	0.000162656346636	0.00150978455083	11.1374053669	86.4779608366	0.010622710638	0	0	0.240936201956	95.1975707616	0.64691403054	0.332722715193
	30	Lygophis dilepis	42.88	1.85	0.81	0.69	1.15	0.58	0.29	431299	16591.124	3.06500587171	18.9627844593	9.83753234918	6.08989403892	46.4932489653	14.8916786652	0.00450413413276	0.54725229713	0.0157644694647	0.0923347497216	0.519347362116	29.3155928008	0.303008027558	0.437153165848
	31	Mastigodryas melanolomus	53.04	2.18	1	0.74	1.22	0.51	0.39	536129	13622.219	0.25100564875	8.22353218076	7.32351577656	17.1301637567	60.72411346	6.09784035148	0.000299554946936	0.110578568983	0.0224594887596	0.116491213055	0.196931745466	22.8501585813	0.381909604301	0.360709870405
	32	Oxybelis aeneus	69.19	1.92	0.58	0.26	0.67	0.4	0.2	354472	23437.111	0.0657377697806	2.66313694944	0.00140176126738	0.00961898248996	94.258783283	3.00132125398	0	0	0	0	0.340789097716	26.7323336866	0.337279748657	0.462187832907

## Sheet: TableS4
	Table S4: Descriptive statistics for each stimulus. The columns D-I for Somali respondents, the columns J-O for Czech respondents. The columns D and J show final ranking of stimuli. The first place means the highest level of perceived fear. Next columns contain information about Mean value (E, K), Median value (F, L), Lower quartile (G, M), Upper quartile (H, N) and Fear index (I, O) for each sti…
			Somali respondents						Czech respondents
	Code	Species	Final ranking	Mean	Median	Lq	Uq	Fear Index	Final ranking	Mean	Median	Lq	Uq	Fear Index
	1	Bothriechis schlegelii	15	15.4	17	6	24	48.39	8	11.9	10	1	32	70.97
	2	Bothrocophias hyoprora	24	19.9	22	15.8	26	32.26	16	15.4	16	1	32	51.61
	3	Bothrops alternatus	2	8.5	5	3	11	87.10	5	11.6	10	1	32	70.97
	4	Bothrops jararaca	8	11.9	11	6	16	67.74	7	11.9	10	1	32	70.97
	5	Bothrops mattogrossensis	18	16.9	16	11	22	51.61	14	14.4	14	2	32	58.06
	6	Crotalus durissus	1	6.3	3	1	8.25	93.55	1	6.3	3	1	32	93.55
	7	Lachesis muta	3	9.8	8	4	13	77.42	2	8.8	8	1	30	77.42
	8	Porthidium nasutum	23	19.3	21	15	25	35.48	6	11.9	12	1	32	64.52
	9	Acanthophis antarcticus	9	12.2	10	5	18	70.97	3	11.0	10	1	32	70.97
	10	Acanthophis praelongus	7	11.7	10	5	15.3	70.97	12	13.9	13	4	30	61.29
	11	Demansia psammophis	22	18.9	21	14	24	35.48	26	22.2	25	1	32	22.58
	12	Oxyuranus scutellatus	14	15.4	16	10	21	51.61	20	18.8	21	1	32	35.48
	13	Pseudechis australis	16	16.4	17	11	21.3	48.39	23	20.2	22	1	32	32.26
	14	Pseudonaja modesta	28	22.8	25	20.8	28	22.58	25	20.9	23	1	32	29.03
	15	Pseudonaja textilis	17	16.6	16.5	12	21.3	50.00	22	19.3	21	1	32	35.48
	16	Suta suta	27	22.3	25	18	28	22.58	29	23.5	25	1	32	22.58
	17	Boa occidentalis	6	11.6	10	5.75	16	70.97	11	13.1	10	1	32	70.97
	18	Corallus hortulana	19	17.2	18	13	21	45.16	18	16.9	17	2	32	48.39
	19	Epicrates alvaresi	20	17.5	18	13	21	45.16	19	16.9	17	3	31	48.39
	20	Epicrates cenchria	25	21.6	24	17	27	25.81	13	14.1	14	1	32	58.06
	21	Eunectes murinus	5	11.5	10	5	17	70.97	10	12.8	12	1	31	64.52
	22	Eunectes notaeus	11	12.9	12	7.8	18	64.52	15	14.9	14	1	32	58.06
	23	Morelia carinata	10	12.4	12	6	17.3	64.52	9	12.5	10	1	31	70.97
	24	Morelia imbricata	13	14.9	15	10	19	54.84	4	11.4	9	1	30	74.19
	25	Atractus lehmanni	21	17.9	18	13	24	45.16	24	20.4	22	1	32	32.26
	26	Dendrophidion clarkii	29	23.8	28	21	29	12.90	31	24.0	26	1	32	19.35
	27	Erythrolamprus typhlus	12	14.2	14	8	20	58.06	21	18.9	21	1	32	35.48
	28	Helicops angulatus	4	10.1	8	5	15	77.42	17	16.2	15	4	32	54.84
	29	Leptophis ahaetulla	32	25.6	30	23	31	6.45	30	23.7	28	1	32	12.90
	30	Lygophis dilepis	30	25.2	29	22	31	9.68	32	24.5	28	1	32	12.90
	31	Mastigodryas melanolomus	26	21.8	23.5	18	27	27.42	27	22.4	24	1	32	25.81
	32	Oxybelis aeneus	31	25.2	31	21	32	3.23	28	23.1	27	1	32	16.13

## Sheet: TableS5
	Table S5: Results of post hoc Friedman-Neményi test for Somali respondents. Mean fear scores of each stimulus are tested againts each other, p-values are shown. P-values < 0.05 are in bold. Note that stimuli in the table are ordered by their mean fear scores descending form left to right and from top to bottom.
	Somali	Crotalus durissus	Bothrops alternatus	Lachesis muta	Helicops angulatus	Eunectes murinus	Boa occidentalis	Acanthophis praelongus	Bothrops jararaca	Acanthophis antarcticus	Morelia carinata	Eunectes notaeus	Erythrolamprus typhlus	Morelia imbricata	Oxyuranus scutellatus	Bothriechis schlegelii	Pseudechis australis	Pseudonaja textilis	Bothrops mattogrossensis	Corallus hortulana	Epicrates alvaresi	Atractus lehmanni	Demansia psammophis	Porthidium nasutum	Bothrocophias hyoprora	Epicrates cenchria	Mastigodryas melanolomus	Suta suta	Pseudonaja modesta	Dendrophidion clarkii	Lygophis dilepis	Oxybelis aeneus
	Bothrops alternatus	0.87745	-	-	-	-	-	-	-	-	-	-	-	-	-	-	-	-	-	-	-	-	-	-	-	-	-	-	-	-	-	-
	Lachesis muta	0.04831	0.99997	-	-	-	-	-	-	-	-	-	-	-	-	-	-	-	-	-	-	-	-	-	-	-	-	-	-	-	-	-
	Helicops angulatus	0.00911	0.99521	1	-	-	-	-	-	-	-	-	-	-	-	-	-	-	-	-	-	-	-	-	-	-	-	-	-	-	-	-
	Eunectes murinus	<0.0001	0.19895	0.99202	0.99993	-	-	-	-	-	-	-	-	-	-	-	-	-	-	-	-	-	-	-	-	-	-	-	-	-	-	-
	Boa occidentalis	<0.0001	0.11739	0.96976	0.99925	1	-	-	-	-	-	-	-	-	-	-	-	-	-	-	-	-	-	-	-	-	-	-	-	-	-	-
	Acanthophis praelongus	<0.0001	0.11214	0.9668	0.99912	1	1	-	-	-	-	-	-	-	-	-	-	-	-	-	-	-	-	-	-	-	-	-	-	-	-	-
	Bothrops jararaca	<0.0001	0.05556	0.89688	0.99295	1	1	1	-	-	-	-	-	-	-	-	-	-	-	-	-	-	-	-	-	-	-	-	-	-	-	-
	Acanthophis antarcticus	<0.0001	0.01378	0.64599	0.92207	1	1	1	1	-	-	-	-	-	-	-	-	-	-	-	-	-	-	-	-	-	-	-	-	-	-	-
	Morelia carinata	<0.0001	0.00477	0.43305	0.78623	1	1	1	1	1	-	-	-	-	-	-	-	-	-	-	-	-	-	-	-	-	-	-	-	-	-	-
	Eunectes notaeus	<0.0001	0.00032	0.10543	0.33172	0.99944	0.99995	0.99996	1	1	1	-	-	-	-	-	-	-	-	-	-	-	-	-	-	-	-	-	-	-	-	-
	Erythrolamprus typhlus	<0.0001	<0.0001	0.00048	0.00373	0.43716	0.59494	0.6078	0.77919	0.95658	0.99234	0.99999	-	-	-	-	-	-	-	-	-	-	-	-	-	-	-	-	-	-	-	-
	Morelia imbricata	<0.0001	<0.0001	<0.0001	<0.0001	0.04115	0.07784	0.08175	0.15747	0.38873	0.59923	0.94715	1	-	-	-	-	-	-	-	-	-	-	-	-	-	-	-	-	-	-	-
	Oxyuranus scutellatus	<0.0001	<0.0001	<0.0001	<0.0001	0.00509	0.01122	0.01194	0.02792	0.10061	0.20701	0.63334	0.99998	1	-	-	-	-	-	-	-	-	-	-	-	-	-	-	-	-	-	-
	Bothriechis schlegelii	<0.0001	<0.0001	<0.0001	<0.0001	0.00456	0.01012	0.01077	0.02539	0.09298	0.1937	0.61207	0.99996	1	1	-	-	-	-	-	-	-	-	-	-	-	-	-	-	-	-	-
	Pseudechis australis	<0.0001	<0.0001	<0.0001	<0.0001	<0.0001	<0.0001	<0.0001	0.00022	0.00141	0.00446	0.04265	0.81325	0.9995	1	1	-	-	-	-	-	-	-	-	-	-	-	-	-	-	-	-
	Pseudonaja textilis	<0.0001	<0.0001	<0.0001	<0.0001	<0.0001	<0.0001	<0.0001	<0.0001	0.00053	0.00178	0.02013	0.66271	0.996	1	1	1	-	-	-	-	-	-	-	-	-	-	-	-	-	-	-
	Bothrops mattogrossensis	<0.0001	<0.0001	<0.0001	<0.0001	<0.0001	<0.0001	<0.0001	<0.0001	<0.0001	0.00031	0.00456	0.36541	0.94858	0.99925	0.99944	1	1	-	-	-	-	-	-	-	-	-	-	-	-	-	-
	Corallus hortulana	<0.0001	<0.0001	<0.0001	<0.0001	<0.0001	<0.0001	<0.0001	<0.0001	<0.0001	<0.0001	0.001	0.16429	0.78971	0.98518	0.98769	1	1	1	-	-	-	-	-	-	-	-	-	-	-	-	-
	Epicrates alvaresi	<0.0001	<0.0001	<0.0001	<0.0001	<0.0001	<0.0001	<0.0001	<0.0001	<0.0001	<0.0001	0.00022	0.06481	0.54753	0.91214	0.92207	1	1	1	1	-	-	-	-	-	-	-	-	-	-	-	-
	Atractus lehmanni	<0.0001	<0.0001	<0.0001	<0.0001	<0.0001	<0.0001	<0.0001	<0.0001	<0.0001	<0.0001	<0.0001	0.01055	0.19632	0.58203	0.60352	0.99884	0.9999	1	1	1	-	-	-	-	-	-	-	-	-	-	-
	Demansia psammophis	<0.0001	<0.0001	<0.0001	<0.0001	<0.0001	<0.0001	<0.0001	<0.0001	<0.0001	<0.0001	<0.0001	<0.0001	0.00436	0.03623	0.03968	0.59494	0.75746	0.94419	0.99404	0.99975	1	-	-	-	-	-	-	-	-	-	-
	Porthidium nasutum	<0.0001	<0.0001	<0.0001	<0.0001	<0.0001	<0.0001	<0.0001	<0.0001	<0.0001	<0.0001	<0.0001	<0.0001	0.00058	0.00662	0.00737	0.26003	0.40463	0.7035	0.90795	0.98406	0.99988	1	-	-	-	-	-	-	-	-	-
	Bothrocophias hyoprora	<0.0001	<0.0001	<0.0001	<0.0001	<0.0001	<0.0001	<0.0001	<0.0001	<0.0001	<0.0001	<0.0001	<0.0001	<0.0001	0.00019	0.00022	0.02539	0.05274	0.16199	0.36158	0.61207	0.92581	1	1	-	-	-	-	-	-	-	-
	Epicrates cenchria	<0.0001	<0.0001	<0.0001	<0.0001	<0.0001	<0.0001	<0.0001	<0.0001	<0.0001	<0.0001	<0.0001	<0.0001	<0.0001	<0.0001	<0.0001	<0.0001	<0.0001	0.00013	0.00071	0.00297	0.02262	0.47475	0.8165	0.99841	-	-	-	-	-	-	-
	Mastigodryas melanolomus	<0.0001	<0.0001	<0.0001	<0.0001	<0.0001	<0.0001	<0.0001	<0.0001	<0.0001	<0.0001	<0.0001	<0.0001	<0.0001	<0.0001	<0.0001	<0.0001	<0.0001	<0.0001	0.00015	0.00071	0.00662	0.25064	0.58203	0.97962	1	-	-	-	-	-	-
	Suta suta	<0.0001	<0.0001	<0.0001	<0.0001	<0.0001	<0.0001	<0.0001	<0.0001	<0.0001	<0.0001	<0.0001	<0.0001	<0.0001	<0.0001	<0.0001	<0.0001	<0.0001	<0.0001	<0.0001	<0.0001	0.00069	0.05952	0.21529	0.78272	1	1	-	-	-	-	-
	Pseudonaja modesta	<0.0001	<0.0001	<0.0001	<0.0001	<0.0001	<0.0001	<0.0001	<0.0001	<0.0001	<0.0001	<0.0001	<0.0001	<0.0001	<0.0001	<0.0001	<0.0001	<0.0001	<0.0001	<0.0001	<0.0001	<0.0001	0.00634	0.03492	0.31729	0.99998	1	1	-	-	-	-
	Dendrophidion clarkii	<0.0001	<0.0001	<0.0001	<0.0001	<0.0001	<0.0001	<0.0001	<0.0001	<0.0001	<0.0001	<0.0001	<0.0001	<0.0001	<0.0001	<0.0001	<0.0001	<0.0001	<0.0001	<0.0001	<0.0001	<0.0001	<0.0001	0.00029	0.0093	0.81325	0.95136	0.99901	1	-	-	-
	Lygophis dilepis	<0.0001	<0.0001	<0.0001	<0.0001	<0.0001	<0.0001	<0.0001	<0.0001	<0.0001	<0.0001	<0.0001	<0.0001	<0.0001	<0.0001	<0.0001	<0.0001	<0.0001	<0.0001	<0.0001	<0.0001	<0.0001	<0.0001	<0.0001	<0.0001	0.02176	0.06481	0.26641	0.72713	0.99987	-	-
	Oxybelis aeneus	<0.0001	<0.0001	<0.0001	<0.0001	<0.0001	<0.0001	<0.0001	<0.0001	<0.0001	<0.0001	<0.0001	<0.0001	<0.0001	<0.0001	<0.0001	<0.0001	<0.0001	<0.0001	<0.0001	<0.0001	<0.0001	<0.0001	<0.0001	<0.0001	0.01619	0.05004	0.22093	0.66685	0.99965	1	-
	Leptophis ahaetulla	<0.0001	<0.0001	<0.0001	<0.0001	<0.0001	<0.0001	<0.0001	<0.0001	<0.0001	<0.0001	<0.0001	<0.0001	<0.0001	<0.0001	<0.0001	<0.0001	<0.0001	<0.0001	<0.0001	<0.0001	<0.0001	<0.0001	<0.0001	<0.0001	0.00356	0.01296	0.07784	0.36925	0.9886	1	1

## Sheet: TableS6
	Table S6: Results of post hoc Friedman-Neményi test for Czech respondents. Mean fear scores of each stimulus are tested againts each other, p-values are shown. P-values < 0.05 are in bold. Note that stimuli in the table are ordered by their mean fear scores descending form left to right and from top to bottom.
	Czech	Crotalus durissus	Lachesis muta	Acanthophis antarcticus	Morelia imbricata	Bothrops alternatus	Porthidium nasutum	Bothrops jararaca	Bothriechis schlegelii	Morelia carinata	Eunectes murinus	Boa occidentalis	Acanthophis praelongus	Epicrates cenchria	Bothrops mattogrossensis	Eunectes notaeus	Bothrocophias hyoprora	Helicops angulatus	Corallus hortulana	Epicrates alvaresi	Oxyuranus scutellatus	Erythrolamprus typhlus	Pseudonaja textilis	Pseudechis australis	Atractus lehmanni	Pseudonaja modesta	Demansia psammophis	Mastigodryas melanolomus	Oxybelis aeneus	Suta suta	Leptophis ahaetulla	Dendrophidion clarkii
	Lachesis muta	0.82181	-	-	-	-	-	-	-	-	-	-	-	-	-	-	-	-	-	-	-	-	-	-	-	-	-	-	-	-	-	-
	Acanthophis antarcticus	0.00154	0.95807	-	-	-	-	-	-	-	-	-	-	-	-	-	-	-	-	-	-	-	-	-	-	-	-	-	-	-	-	-
	Morelia imbricata	0.00034	0.8254	1	-	-	-	-	-	-	-	-	-	-	-	-	-	-	-	-	-	-	-	-	-	-	-	-	-	-	-	-
	Bothrops alternatus	<0.0001	0.63171	1	1	-	-	-	-	-	-	-	-	-	-	-	-	-	-	-	-	-	-	-	-	-	-	-	-	-	-	-
	Porthidium nasutum	<0.0001	0.41905	1	1	1	-	-	-	-	-	-	-	-	-	-	-	-	-	-	-	-	-	-	-	-	-	-	-	-	-	-
	Bothrops jararaca	<0.0001	0.36949	1	1	1	1	-	-	-	-	-	-	-	-	-	-	-	-	-	-	-	-	-	-	-	-	-	-	-	-	-
	Bothriechis schlegelii	<0.0001	0.35217	1	1	1	1	1	-	-	-	-	-	-	-	-	-	-	-	-	-	-	-	-	-	-	-	-	-	-	-	-
	Morelia carinata	<0.0001	0.10261	0.99998	1	1	1	1	1	-	-	-	-	-	-	-	-	-	-	-	-	-	-	-	-	-	-	-	-	-	-	-
	Eunectes murinus	<0.0001	0.03538	0.9986	0.99997	1	1	1	1	1	-	-	-	-	-	-	-	-	-	-	-	-	-	-	-	-	-	-	-	-	-	-
	Boa occidentalis	<0.0001	0.01112	0.98186	0.99876	0.99995	1	1	1	1	1	-	-	-	-	-	-	-	-	-	-	-	-	-	-	-	-	-	-	-	-	-
	Acanthophis praelongus	<0.0001	0.00034	0.58307	0.82181	0.94242	0.98854	0.99306	0.99428	0.99998	1	1	-	-	-	-	-	-	-	-	-	-	-	-	-	-	-	-	-	-	-	-
	Epicrates cenchria	<0.0001	0.00013	0.42367	0.6838	0.86232	0.95944	0.97238	0.9762	0.99969	1	1	1	-	-	-	-	-	-	-	-	-	-	-	-	-	-	-	-	-	-	-
	Bothrops mattogrossensis	<0.0001	<0.0001	0.20436	0.41444	0.63171	0.82181	0.85917	0.8715	0.99201	0.99967	1	1	1	-	-	-	-	-	-	-	-	-	-	-	-	-	-	-	-	-	-
	Eunectes notaeus	<0.0001	<0.0001	0.05422	0.1445	0.28339	0.47569	0.52913	0.54874	0.88873	0.98037	0.99843	1	1	1	-	-	-	-	-	-	-	-	-	-	-	-	-	-	-	-	-
	Bothrocophias hyoprora	<0.0001	<0.0001	0.00942	0.03185	0.07809	0.16716	0.19829	0.21056	0.55855	0.80702	0.9475	0.99996	1	1	1	-	-	-	-	-	-	-	-	-	-	-	-	-	-	-	-
	Helicops angulatus	<0.0001	<0.0001	0.00019	0.00089	0.00299	0.00898	0.01166	0.0128	0.07245	0.18652	0.3783	0.92294	0.97338	0.99802	0.99999	1	-	-	-	-	-	-	-	-	-	-	-	-	-	-	-
	Corallus hortulana	<0.0001	<0.0001	<0.0001	<0.0001	0.00011	0.00041	0.00057	0.00064	0.00565	0.02064	0.06098	0.45182	0.61235	0.84947	0.98581	0.99986	1	-	-	-	-	-	-	-	-	-	-	-	-	-	-
	Epicrates alvaresi	<0.0001	<0.0001	<0.0001	<0.0001	0.00011	0.0004	0.00055	0.00062	0.00551	0.02018	0.05981	0.44709	0.60749	0.84616	0.98521	0.99985	1	1	-	-	-	-	-	-	-	-	-	-	-	-	-
	Oxyuranus scutellatus	<0.0001	<0.0001	<0.0001	<0.0001	<0.0001	<0.0001	<0.0001	<0.0001	<0.0001	<0.0001	<0.0001	0.00084	0.00207	0.00856	0.04621	0.19234	0.81449	0.99656	0.99674	-	-	-	-	-	-	-	-	-	-	-	-
	Erythrolamprus typhlus	<0.0001	<0.0001	<0.0001	<0.0001	<0.0001	<0.0001	<0.0001	<0.0001	<0.0001	<0.0001	<0.0001	0.00032	0.00082	0.00368	0.02254	0.1101	0.6698	0.98327	0.98393	1	-	-	-	-	-	-	-	-	-	-	-
	Pseudonaja textilis	<0.0001	<0.0001	<0.0001	<0.0001	<0.0001	<0.0001	<0.0001	<0.0001	<0.0001	<0.0001	<0.0001	<0.0001	0.00015	0.00075	0.00565	0.03538	0.3872	0.88873	0.89145	1	1	-	-	-	-	-	-	-	-	-	-
	Pseudechis australis	<0.0001	<0.0001	<0.0001	<0.0001	<0.0001	<0.0001	<0.0001	<0.0001	<0.0001	<0.0001	<0.0001	<0.0001	<0.0001	0.000011	0.00013	0.00131	0.04261	0.30276	0.30672	0.99999	1	1	-	-	-	-	-	-	-	-	-
	Atractus lehmanni	<0.0001	<0.0001	<0.0001	<0.0001	<0.0001	<0.0001	<0.0001	<0.0001	<0.0001	<0.0001	<0.0001	<0.0001	<0.0001	<0.0001	<0.0001	0.00035	0.01539	0.15178	0.15426	0.99959	0.99997	1	1	-	-	-	-	-	-	-	-
	Pseudonaja modesta	<0.0001	<0.0001	<0.0001	<0.0001	<0.0001	<0.0001	<0.0001	<0.0001	<0.0001	<0.0001	<0.0001	<0.0001	<0.0001	<0.0001	<0.0001	<0.0001	0.00158	0.02684	0.02742	0.96208	0.98996	0.99964	1	1	-	-	-	-	-	-	-
	Demansia psammophis	<0.0001	<0.0001	<0.0001	<0.0001	<0.0001	<0.0001	<0.0001	<0.0001	<0.0001	<0.0001	<0.0001	<0.0001	<0.0001	<0.0001	<0.0001	<0.0001	<0.0001	0.00015	0.00015	0.21056	0.33526	0.61235	0.98803	0.99897	1	-	-	-	-	-	-
	Mastigodryas melanolomus	<0.0001	<0.0001	<0.0001	<0.0001	<0.0001	<0.0001	<0.0001	<0.0001	<0.0001	<0.0001	<0.0001	<0.0001	<0.0001	<0.0001	<0.0001	<0.0001	<0.0001	<0.0001	<0.0001	0.1008	0.17804	0.3962	0.93884	0.98903	0.99997	1	-	-	-	-	-
	Oxybelis aeneus	<0.0001	<0.0001	<0.0001	<0.0001	<0.0001	<0.0001	<0.0001	<0.0001	<0.0001	<0.0001	<0.0001	<0.0001	<0.0001	<0.0001	<0.0001	<0.0001	<0.0001	<0.0001	<0.0001	0.01251	0.02684	0.08725	0.56346	0.77971	0.98327	1	1	-	-	-	-
	Suta suta	<0.0001	<0.0001	<0.0001	<0.0001	<0.0001	<0.0001	<0.0001	<0.0001	<0.0001	<0.0001	<0.0001	<0.0001	<0.0001	<0.0001	<0.0001	<0.0001	<0.0001	<0.0001	<0.0001	0.00186	0.00451	0.01845	0.23328	0.42367	0.83596	1	1	1	-	-	-
	Leptophis ahaetulla	<0.0001	<0.0001	<0.0001	<0.0001	<0.0001	<0.0001	<0.0001	<0.0001	<0.0001	<0.0001	<0.0001	<0.0001	<0.0001	<0.0001	<0.0001	<0.0001	<0.0001	<0.0001	<0.0001	0.00069	0.00176	0.00796	0.13296	0.27214	0.68843	0.99989	1	1	1	-	-
	Dendrophidion clarkii	<0.0001	<0.0001	<0.0001	<0.0001	<0.0001	<0.0001	<0.0001	<0.0001	<0.0001	<0.0001	<0.0001	<0.0001	<0.0001	<0.0001	<0.0001	<0.0001	<0.0001	<0.0001	<0.0001	0.00017	0.00045	0.0023	0.05422	0.12855	0.45182	0.99723	0.99985	1	1	1	-
	Lygophis dilepis	<0.0001	<0.0001	<0.0001	<0.0001	<0.0001	<0.0001	<0.0001	<0.0001	<0.0001	<0.0001	<0.0001	<0.0001	<0.0001	<0.0001	<0.0001	<0.0001	<0.0001	<0.0001	<0.0001	<0.0001	<0.0001	0.00026	0.00988	0.02863	0.15933	0.93318	0.9864	0.99998	1	1	1

## Sheet: TableS7
	Table S7: Spearman coefficients of correlation for Fear index and characteristics of the stimuli. Spearman's r and non-adjusted p level (after Bonferoni correction), correlation of Fear index and analyzed color, pattern and morphological characteristics. P-level less than 0.05 are in bold.
		Somali respondents		Czech respondents
	Fear index vs	Spearman	p-level	Spearman	p-level
	White	0.152	0.4062	0.016	0.9315
	Black	0.395	0.0254	0.326	0.0688
	Gray	0.144	0.4330	-0.027	0.8839
	Red	-0.163	0.3720	-0.143	0.4342
	Orange	-0.264	0.1451	-0.160	0.3823
	Yellow	0.139	0.4468	0.071	0.6977
	Green	0.111	0.5442	-0.049	0.7906
	Blue	-0.018	0.9229	-0.231	0.2033
	Purple	-0.183	0.3147	-0.282	0.1186
	Pink	-0.155	0.3968	-0.284	0.1156
	Hue	0.254	0.1598	0.098	0.5952
	Saturation	-0.059	0.7486	0.024	0.8973
	Lightness	-0.339	0.0579	-0.236	0.1935
	St.Dev.Saturation	0.108	0.5557	0.117	0.5227
	St. Dev.Lightness	0.246	0.1753	0.191	0.2948
	Pattern	0.293	0.1036	0.388	0.0283
	Total Length	-0.066	0.7215	-0.261	0.1487
	Head Length	0.479	0.0056	0.456	0.0088
	Head Width	0.684	<0.0001	0.672	<0.0001
	Neck Width	0.703	<0.0001	0.570	0.0007
	Body Width	0.889	<0.0001	0.783	<0.0001
	Tail Width	0.641	<0.0001	0.393	0.0260
	Eye	0.037	0.8423	-0.167	0.3620
	Area	0.794	<0.0001	0.530	0.0018
	Perimeter	-0.866	<0.0001	-0.700	<0.0001
